# Supplementary material for: Combined mRNAs and clinical factors model on predicting prognosis in patients with triple-negative breast cancer
Source: PLoS One. 2021 Dec 29;16(12):e0260811. doi: 10.1371/journal.pone.0260811 (PMC8716048; doi:10.1371/journal.pone.0260811)
Supplement: S1 Table — The clinical information of overall survival time, age, stage, radiation, targeted-therapy, and recurrence were provided. (XLSX) [file pone.0260811.s002.xlsx]

## Sheet: matched-BRCA-clinical-selected-
sampleID	Group	time	OS	age	M	N	T	stage	radiation	targeted	recurrence
TCGA-3C-AAAU-01	NTNBC	134.9	0	55	NA	NA	4	NA	0	NA	0
TCGA-3C-AALI-01	NTNBC	133.5	0	50	0	1	2	2	1	NA	0
TCGA-3C-AALK-01	NTNBC	48.2667	0	52	0	0	1	1	0	NA	0
TCGA-5L-AAT0-01	NTNBC	49.2333	0	42	0	0	2	2	1	NA	0
TCGA-A1-A0SB-01	NTNBC	8.63333	0	70	0	0	1	1	NA	NA	NA
TCGA-A1-A0SD-01	NTNBC	14.5667	0	59	0	0	2	2	NA	NA	NA
TCGA-A1-A0SE-01	NTNBC	44.0333	0	56	0	0	1	1	NA	NA	NA
TCGA-A1-A0SF-01	NTNBC	48.7667	0	54	0	0	2	2	NA	NA	NA
TCGA-A1-A0SG-01	NTNBC	14.4667	0	61	0	1	2	2	NA	NA	NA
TCGA-A1-A0SI-01	NTNBC	21.1667	0	52	0	1	2	2	NA	NA	NA
TCGA-A1-A0SM-01	NTNBC	8.06667	0	77	0	0	2	2	NA	NA	NA
TCGA-A1-A0SN-01	NTNBC	39.8667	0	50	NA	1	1	2	NA	NA	NA
TCGA-A1-A0SQ-01	NTNBC	18.4667	0	45	NA	1	2	2	NA	NA	NA
TCGA-A2-A04W-01	NTNBC	103.4	0	50	0	1	2	2	0	1	0
TCGA-A2-A04X-01	NTNBC	56.2	0	34	0	0	2	2	0	1	NA
TCGA-A2-A04Y-01	NTNBC	36.6333	0	53	0	1	2	2	1	1	NA
TCGA-A2-A0CK-01	NTNBC	138.633	0	60	0	2	3	3	1	NA	1
TCGA-A2-A0CL-01	NTNBC	100.5	0	37	0	2	3	3	1	1	0
TCGA-A2-A0CO-01	NTNBC	116.4	1	85	0	0	3	2	1	NA	0
TCGA-A2-A0CR-01	NTNBC	109.433	0	54	0	0	3	2	0	NA	0
TCGA-A2-A0CV-01	NTNBC	100.367	0	41	0	1	2	2	1	1	0
TCGA-A2-A0CX-01	NTNBC	57.6	0	52	0	0	2	2	1	1	0
TCGA-A2-A0CY-01	NTNBC	55.7667	0	63	0	1	2	2	0	1	0
TCGA-A2-A0CZ-01	NTNBC	53.8667	0	46	0	0	2	2	0	1	0
TCGA-A2-A0D1-01	NTNBC	35.0333	0	76	0	0	2	2	1	1	0
TCGA-A2-A0D3-01	NTNBC	62.4333	0	42	0	0	1	1	0	1	0
TCGA-A2-A0D4-01	NTNBC	25.5667	0	37	0	1	2	2	1	1	0
TCGA-A2-A0EO-01	NTNBC	81.4	0	54	0	0	1	1	1	1	0
TCGA-A2-A0EP-01	NTNBC	120.1	0	56	0	0	1	1	0	NA	0
TCGA-A2-A0EQ-01	NTNBC	80.8667	0	64	0	0	2	2	1	1	0
TCGA-A2-A0ES-01	NTNBC	73	0	52	0	0	2	2	0	1	0
TCGA-A2-A0EU-01	NTNBC	34.7667	0	79	0	0	1	1	1	0	0
TCGA-A2-A0EV-01	NTNBC	32.2667	0	80	0	0	1	1	0	0	0
TCGA-A2-A0EW-01	NTNBC	62.8	1	53	0	3	1	3	1	1	1
TCGA-A2-A0EX-01	NTNBC	25.0667	0	46	0	0	3	2	0	1	0
TCGA-A2-A0EY-01	NTNBC	64.1667	0	62	0	1	2	2	1	1	0
TCGA-A2-A0SU-01	NTNBC	55.4	0	66	0	0	2	2	0	1	0
TCGA-A2-A0T1-01	NTNBC	17.3667	0	55	0	3	3	3	1	1	0
TCGA-A2-A0T5-01	NTNBC	17.7	0	39	0	0	2	2	0	1	0
TCGA-A2-A0T6-01	NTNBC	19.1667	0	50	0	0	3	2	1	1	0
TCGA-A2-A0T7-01	NTNBC	21.0333	0	51	0	0	2	2	0	1	0
TCGA-A2-A0YF-01	NTNBC	51.1667	0	67	0	0	1	1	0	1	0
TCGA-A2-A0YG-01	NTNBC	22.2	0	63	0	3	2	3	1	1	0
TCGA-A2-A0YH-01	NTNBC	21.9667	0	53	0	2	2	3	1	1	0
TCGA-A2-A0YI-01	NTNBC	50.1667	0	62	0	0	1	1	1	1	0
TCGA-A2-A0YJ-01	NTNBC	18.8667	0	39	0	2	3	3	1	1	1
TCGA-A2-A0YK-01	NTNBC	19.6	0	61	0	0	2	2	0	1	0
TCGA-A2-A0YL-01	NTNBC	49.1333	0	48	0	2	3	3	1	1	0
TCGA-A2-A1FV-01	NTNBC	23.8	0	74	0	0	3	2	1	1	0
TCGA-A2-A1FW-01	NTNBC	17.6	0	62	0	2	3	3	1	1	0
TCGA-A2-A1FZ-01	NTNBC	22.7667	0	63	0	0	2	2	0	1	0
TCGA-A2-A1G4-01	NTNBC	19.8333	0	71	0	1	3	3	0	1	0
TCGA-A2-A259-01	NTNBC	53.2	0	70	0	0	1	1	0	1	0
TCGA-A2-A25C-01	NTNBC	17.4333	0	50	0	1	2	2	1	1	0
TCGA-A2-A25D-01	NTNBC	18.4	0	90	0	3	2	3	1	1	0
TCGA-A2-A25F-01	NTNBC	10.7333	0	66	0	0	2	2	1	1	0
TCGA-A2-A3KD-01	NTNBC	40.2	0	47	0	1	3	3	1	NA	0
TCGA-A2-A3XW-01	NTNBC	57.0667	0	42	0	1	2	2	1	NA	0
TCGA-A2-A3XZ-01	NTNBC	51.0667	0	46	0	0	1	1	0	NA	0
TCGA-A2-A3Y0-01	NTNBC	51.5333	0	57	0	1	2	2	0	NA	0
TCGA-A2-A4RW-01	NTNBC	7.4	0	49	0	3	2	3	NA	NA	0
TCGA-A2-A4RX-01	NTNBC	24.7333	0	67	0	0	2	2	NA	NA	0
TCGA-A2-A4RY-01	NTNBC	21.6	0	46	0	3	3	3	1	NA	0
TCGA-A2-A4S0-01	NTNBC	23.5333	0	77	0	0	2	2	0	NA	0
TCGA-A2-A4S1-01	NTNBC	27.3333	0	66	0	0	2	2	1	NA	0
TCGA-A2-A4S2-01	NTNBC	21.4333	0	62	0	2	3	3	1	NA	0
TCGA-A2-A4S3-01	NTNBC	22.2	0	59	0	1	2	2	NA	NA	0
TCGA-A7-A0CG-01	NTNBC	34.7667	0	78	0	0	2	2	1	0	0
TCGA-A7-A0CJ-01	NTNBC	31.0333	0	57	0	0	2	2	1	1	0
TCGA-A7-A0D9-01	NTNBC	37.9667	0	37	0	0	2	2	0	1	0
TCGA-A7-A0DB-01	NTNBC	33.5667	0	56	0	0	2	2	1	1	0
TCGA-A7-A0DC-01	NTNBC	30.2	0	63	0	0	1	1	1	1	0
TCGA-A7-A13G-01	NTNBC	23.9333	0	79	NA	0	2	2	0	1	1
TCGA-A7-A26E-01	NTNBC	31.8	0	71	NA	1	3	3	1	1	0
TCGA-A7-A26J-01	NTNBC	20.9	0	49	0	0	2	2	0	1	0
TCGA-A7-A2KD-01	NTNBC	22.6333	0	53	NA	2	2	3	1	1	0
TCGA-A7-A3IY-01	NTNBC	11.5	0	71	0	0	1	1	1	1	0
TCGA-A7-A3J0-01	NTNBC	10.4333	0	62	0	0	2	2	1	NA	0
TCGA-A7-A3J1-01	NTNBC	11.4333	0	63	NA	0	1	1	1	NA	0
TCGA-A7-A3RF-01	NTNBC	13.6	0	79	0	0	2	2	1	NA	1
TCGA-A7-A426-01	NTNBC	12.1333	0	50	NA	3	3	3	1	NA	0
TCGA-A7-A4SA-01	NTNBC	15.1333	0	40	0	1	2	2	0	NA	0
TCGA-A7-A4SB-01	NTNBC	13.9333	0	56	0	1	3	3	1	NA	0
TCGA-A7-A4SF-01	NTNBC	18.1667	0	54	0	0	2	2	1	NA	0
TCGA-A7-A56D-01	NTNBC	14.9333	0	84	0	0	2	2	0	NA	0
TCGA-A7-A5ZW-01	NTNBC	10.8667	0	47	0	1	1	2	1	NA	0
TCGA-A7-A5ZX-01	NTNBC	11.2	0	48	0	3	2	3	1	NA	0
TCGA-A7-A6VX-01	NTNBC	10.5667	0	68	0	0	2	2	1	NA	0
TCGA-A8-A06O-01	NTNBC	13.2	0	60	0	0	1	1	0	NA	0
TCGA-A8-A06P-01	NTNBC	13.2	0	63	0	2	1	3	1	NA	NA
TCGA-A8-A06Q-01	NTNBC	1.03333	0	63	0	2	3	3	NA	NA	NA
TCGA-A8-A06R-01	NTNBC	18.2333	0	69	0	1	2	2	1	NA	0
TCGA-A8-A06T-01	NTNBC	53.8	0	75	0	1	3	3	0	NA	NA
TCGA-A8-A06U-01	NTNBC	29.4333	1	80	0	1	2	2	0	NA	NA
TCGA-A8-A06X-01	NTNBC	31.4333	1	77	0	0	3	2	1	NA	NA
TCGA-A8-A06Y-01	NTNBC	26.3667	0	66	0	0	2	2	1	NA	1
TCGA-A8-A06Z-01	NTNBC	1.03333	0	84	0	0	3	2	NA	NA	NA
TCGA-A8-A075-01	NTNBC	17.2667	0	42	0	1	2	2	1	NA	0
TCGA-A8-A076-01	NTNBC	54.7333	0	66	0	0	2	2	0	NA	0
TCGA-A8-A079-01	NTNBC	9.13333	0	69	0	3	4	3	1	NA	NA
TCGA-A8-A07B-01	NTNBC	43.6	0	69	0	0	2	2	0	NA	NA
TCGA-A8-A07E-01	NTNBC	20.2667	0	81	NA	3	4	NA	0	NA	0
TCGA-A8-A07F-01	NTNBC	19.2333	0	65	0	1	2	2	1	NA	0
TCGA-A8-A07G-01	NTNBC	19.2333	0	65	0	1	1	2	1	NA	0
TCGA-A8-A07I-01	NTNBC	14.2	0	69	0	2	2	3	1	NA	0
TCGA-A8-A07J-01	NTNBC	12.1667	0	35	0	1	2	2	1	NA	0
TCGA-A8-A07L-01	NTNBC	32.5	0	58	0	1	3	3	1	NA	0
TCGA-A8-A07P-01	NTNBC	11.1333	0	68	0	1	2	2	1	NA	NA
TCGA-A8-A07R-01	NTNBC	9.1	0	80	0	3	2	3	NA	NA	NA
TCGA-A8-A07S-01	NTNBC	8.1	0	73	0	0	2	2	1	NA	0
TCGA-A8-A07U-01	NTNBC	25.3333	0	66	0	2	2	3	1	NA	0
TCGA-A8-A07W-01	NTNBC	10.1333	0	76	1	NA	2	4	0	NA	NA
TCGA-A8-A07Z-01	NTNBC	45.7	0	85	0	0	2	2	0	NA	0
TCGA-A8-A084-01	NTNBC	15.2667	0	81	0	1	2	2	1	NA	NA
TCGA-A8-A085-01	NTNBC	37.4667	0	44	0	1	2	2	0	NA	0
TCGA-A8-A086-01	NTNBC	13.2	0	59	0	1	1	2	1	NA	0
TCGA-A8-A08A-01	NTNBC	1	0	89	0	0	1	1	NA	NA	NA
TCGA-A8-A08B-01	NTNBC	38.5333	0	52	0	0	2	2	1	NA	0
TCGA-A8-A08C-01	NTNBC	29.3667	0	65	0	0	2	2	1	NA	0
TCGA-A8-A08F-01	NTNBC	33.4667	0	59	0	3	2	3	1	NA	0
TCGA-A8-A08G-01	NTNBC	20.2333	0	41	0	0	2	2	1	NA	0
TCGA-A8-A08I-01	NTNBC	12.1667	0	53	0	0	2	2	1	NA	0
TCGA-A8-A08J-01	NTNBC	37.5667	1	52	1	3	4	4	0	NA	NA
TCGA-A8-A08L-01	NTNBC	10.1333	1	89	0	2	3	3	1	NA	NA
TCGA-A8-A08O-01	NTNBC	31.4333	0	45	1	3	2	4	0	NA	1
TCGA-A8-A08P-01	NTNBC	31.4333	0	70	0	2	2	3	1	NA	0
TCGA-A8-A08S-01	NTNBC	33.4667	0	71	0	1	1	2	1	NA	0
TCGA-A8-A08T-01	NTNBC	113.633	1	64	1	1	2	4	0	NA	1
TCGA-A8-A08X-01	NTNBC	43.6	0	43	0	3	4	3	1	NA	1
TCGA-A8-A08Z-01	NTNBC	40.5667	0	76	0	3	4	NA	NA	NA	NA
TCGA-A8-A091-01	NTNBC	33.4667	0	61	0	0	2	2	1	NA	1
TCGA-A8-A092-01	NTNBC	31.4	0	48	0	2	2	3	1	NA	0
TCGA-A8-A093-01	NTNBC	18.2	0	61	0	0	2	2	1	NA	0
TCGA-A8-A095-01	NTNBC	42.5667	0	45	0	0	1	1	1	NA	0
TCGA-A8-A097-01	NTNBC	12.1667	0	65	0	1	2	2	1	NA	0
TCGA-A8-A099-01	NTNBC	10.1333	0	76	NA	3	4	NA	1	NA	0
TCGA-A8-A09A-01	NTNBC	10.1333	0	40	0	NA	2	NA	1	NA	NA
TCGA-A8-A09B-01	NTNBC	12.1667	0	58	0	1	4	3	1	NA	NA
TCGA-A8-A09D-01	NTNBC	50.7333	0	47	0	1	2	2	1	NA	0
TCGA-A8-A09E-01	NTNBC	49.7333	0	73	0	1	4	3	1	NA	0
TCGA-A8-A09I-01	NTNBC	45.7	0	84	0	0	2	2	0	NA	0
TCGA-A8-A09K-01	NTNBC	30.4	0	68	0	1	1	2	0	NA	0
TCGA-A8-A09M-01	NTNBC	33.5333	0	75	0	3	2	3	1	NA	0
TCGA-A8-A09N-01	NTNBC	1.03333	0	57	0	3	2	3	NA	NA	NA
TCGA-A8-A09Q-01	NTNBC	25.3667	0	83	0	2	4	3	0	NA	NA
TCGA-A8-A09R-01	NTNBC	9.1	0	82	0	1	2	2	1	NA	0
TCGA-A8-A09T-01	NTNBC	19.3	0	68	NA	0	1	NA	1	NA	0
TCGA-A8-A09V-01	NTNBC	15.2333	0	51	0	0	2	2	1	NA	0
TCGA-A8-A09W-01	NTNBC	1	0	70	0	3	2	3	NA	NA	NA
TCGA-A8-A0A1-01	NTNBC	12.1667	0	84	0	0	2	2	NA	NA	NA
TCGA-A8-A0A2-01	NTNBC	19.3	0	66	0	0	2	2	NA	NA	NA
TCGA-A8-A0A4-01	NTNBC	13.2	0	73	0	0	2	2	0	NA	0
TCGA-A8-A0A6-01	NTNBC	21.3333	0	64	0	3	2	3	1	NA	0
TCGA-A8-A0A7-01	NTNBC	1	0	57	0	1	2	2	NA	NA	NA
TCGA-A8-A0A9-01	NTNBC	27.4	0	80	0	0	2	2	1	NA	0
TCGA-A8-A0AB-01	NTNBC	17.2667	0	54	0	0	2	2	0	NA	0
TCGA-A8-A0AD-01	NTNBC	38.5667	0	83	0	0	1	1	0	NA	0
TCGA-AC-A23C-01	NTNBC	19.5	0	62	NA	1	2	2	0	NA	0
TCGA-AC-A23G-01	NTNBC	74.9333	0	76	NA	1	1	2	0	NA	0
TCGA-AC-A23H-01	NTNBC	5.8	1	90	0	NA	2	2	0	NA	0
TCGA-AC-A2B8-01	NTNBC	22.5667	0	84	0	0	3	2	1	NA	1
TCGA-AC-A2FB-01	NTNBC	41.1333	0	65	NA	0	2	2	0	NA	0
TCGA-AC-A2FO-01	NTNBC	75.1667	0	65	NA	1	2	2	0	NA	0
TCGA-AC-A2QI-01	NTNBC	19.6	0	76	NA	1	3	3	1	NA	0
TCGA-AC-A3BB-01	NTNBC	32.9	0	46	NA	2	3	3	1	NA	0
TCGA-AC-A3EH-01	NTNBC	6.56667	1	79	0	3	3	3	0	NA	0
TCGA-AC-A3HN-01	NTNBC	16.5333	0	87	NA	1	2	2	0	NA	0
TCGA-AC-A3OD-01	NTNBC	15.0333	0	68	NA	1	2	2	1	NA	0
TCGA-AC-A3QQ-01	NTNBC	24.4667	0	54	NA	0	1	1	0	NA	0
TCGA-AC-A3TN-01	NTNBC	15.2	0	75	NA	0	3	2	1	NA	0
TCGA-AC-A3W6-01	NTNBC	20.0667	0	90	NA	1	3	3	0	NA	0
TCGA-AC-A3W7-01	NTNBC	15.7	0	66	NA	1	2	2	0	NA	0
TCGA-AC-A3YI-01	NTNBC	23.5667	0	74	NA	3	1	3	1	NA	0
TCGA-AC-A4ZE-01	NTNBC	29.6667	0	63	0	0	3	2	0	NA	0
TCGA-AC-A5EH-01	NTNBC	17.0333	0	76	NA	1	2	2	1	NA	0
TCGA-AC-A5XS-01	NTNBC	19.6	0	74	NA	0	2	2	0	NA	0
TCGA-AC-A5XU-01	NTNBC	15.1667	0	74	NA	0	3	2	1	NA	0
TCGA-AC-A62Y-01	NTNBC	17.6667	0	79	NA	1	2	2	1	NA	0
TCGA-AC-A6NO-01	NTNBC	1.7	0	43	NA	1	2	2	NA	NA	0
TCGA-AC-A8OR-01	NTNBC	1.33333	0	75	NA	0	1	1	NA	NA	0
TCGA-AC-A8OS-01	NTNBC	2.33333	0	71	NA	0	2	2	NA	NA	0
TCGA-AN-A03X-01	NTNBC	0.333333	0	74	0	0	2	2	0	NA	NA
TCGA-AN-A03Y-01	NTNBC	0.333333	0	66	0	0	2	2	0	NA	NA
TCGA-AN-A041-01	NTNBC	0.233333	0	29	0	1	2	2	0	NA	NA
TCGA-AN-A046-01	NTNBC	0.333333	0	68	0	0	2	2	0	NA	NA
TCGA-AN-A049-01	NTNBC	0.633333	0	62	0	0	2	2	NA	NA	NA
TCGA-AN-A04A-01	NTNBC	3	0	36	0	2	2	3	NA	NA	NA
TCGA-AN-A04C-01	NTNBC	1.8	0	51	0	1	2	2	NA	NA	NA
TCGA-AN-A0AJ-01	NTNBC	10.1	0	79	0	0	3	2	0	NA	0
TCGA-AN-A0AK-01	NTNBC	7.46667	0	76	0	0	2	2	0	NA	0
TCGA-AN-A0AM-01	NTNBC	0.166667	0	56	0	0	2	2	0	NA	NA
TCGA-AN-A0AS-01	NTNBC	0.333333	0	70	0	2	2	3	0	NA	NA
TCGA-AN-A0FD-01	NTNBC	6.53333	0	71	0	0	2	2	0	NA	NA
TCGA-AN-A0FF-01	NTNBC	5.73333	0	32	0	0	1	1	0	NA	0
TCGA-AN-A0FJ-01	NTNBC	8.06667	0	59	1	2	2	4	0	NA	NA
TCGA-AN-A0FK-01	NTNBC	7.1	0	88	0	0	4	3	0	NA	NA
TCGA-AN-A0FL-01	NTNBC	7.7	0	62	0	0	2	2	0	NA	NA
TCGA-AN-A0FN-01	NTNBC	7.26667	0	61	0	0	1	1	0	NA	NA
TCGA-AN-A0FS-01	NTNBC	7	0	55	0	0	1	1	0	NA	NA
TCGA-AN-A0FT-01	NTNBC	7.13333	0	63	0	1	2	2	0	NA	NA
TCGA-AN-A0FV-01	NTNBC	0.333333	0	58	0	0	2	2	0	NA	NA
TCGA-AN-A0FX-01	NTNBC	0.333333	0	52	0	0	2	2	0	NA	NA
TCGA-AN-A0FY-01	NTNBC	0.333333	0	55	0	0	1	1	0	NA	NA
TCGA-AN-A0FZ-01	NTNBC	0.333333	0	45	0	2	2	3	0	NA	NA
TCGA-AN-A0XL-01	NTNBC	5.43333	0	61	0	0	2	2	0	NA	NA
TCGA-AN-A0XN-01	NTNBC	0.333333	0	68	0	2	2	3	0	NA	NA
TCGA-AN-A0XO-01	NTNBC	12.5	0	59	0	2	2	3	0	NA	NA
TCGA-AN-A0XP-01	NTNBC	0.3	0	69	0	2	2	3	0	NA	NA
TCGA-AN-A0XR-01	NTNBC	0.333333	0	55	0	2	2	3	0	NA	NA
TCGA-AN-A0XS-01	NTNBC	0.333333	0	63	0	2	2	3	0	NA	0
TCGA-AN-A0XT-01	NTNBC	0.333333	0	54	0	2	2	3	0	NA	NA
TCGA-AN-A0XV-01	NTNBC	5.4	0	67	0	2	2	3	0	NA	0
TCGA-AN-A0XW-01	NTNBC	5.66667	0	36	0	2	2	3	0	NA	0
TCGA-AO-A03L-01	NTNBC	81.4	0	34	0	2	3	3	1	1	0
TCGA-AO-A03M-01	NTNBC	62.2	0	29	0	0	1	1	0	1	0
TCGA-AO-A03N-01	NTNBC	67.7	0	59	0	1	2	2	0	1	1
TCGA-AO-A03O-01	NTNBC	82.7667	1	69	0	0	2	2	0	1	NA
TCGA-AO-A03P-01	NTNBC	97.0333	1	54	0	1	2	2	1	0	1
TCGA-AO-A03R-01	NTNBC	69.7	0	57	0	1	2	2	1	1	0
TCGA-AO-A03T-01	NTNBC	70.8	0	42	0	1	2	2	0	1	0
TCGA-AO-A03V-01	NTNBC	45.0333	0	41	0	0	1	1	0	1	0
TCGA-AO-A0J7-01	NTNBC	20.6	0	71	0	1	2	2	1	1	0
TCGA-AO-A0J8-01	NTNBC	22.6667	0	61	0	0	2	2	1	1	0
TCGA-AO-A0JA-01	NTNBC	21.8333	0	36	0	3	2	3	0	1	1
TCGA-AO-A0JB-01	NTNBC	51.4	0	50	0	1	3	3	1	1	0
TCGA-AO-A0JC-01	NTNBC	51.5667	0	64	0	0	2	2	1	1	0
TCGA-AO-A0JD-01	NTNBC	73	0	59	0	1	3	3	1	1	0
TCGA-AO-A0JE-01	NTNBC	77.8333	0	53	0	2	2	3	1	1	0
TCGA-AO-A0JF-01	NTNBC	66	0	68	0	1	1	2	1	1	0
TCGA-AO-A0JG-01	NTNBC	26.6	0	49	0	2	2	3	1	1	0
TCGA-AO-A0JI-01	NTNBC	50.9333	0	56	0	1	1	2	0	1	0
TCGA-AO-A0JJ-01	NTNBC	62.9	0	54	0	1	2	2	1	1	0
TCGA-AO-A0JM-01	NTNBC	72.8	0	40	0	1	2	2	1	1	0
TCGA-AO-A125-01	NTNBC	115.2	0	72	0	0	2	2	0	1	0
TCGA-AO-A126-01	NTNBC	110.233	0	39	0	0	2	2	1	1	1
TCGA-AO-A12A-01	NTNBC	103.733	0	47	0	0	2	2	0	1	0
TCGA-AO-A12B-01	NTNBC	99.6333	0	63	0	0	2	2	0	1	0
TCGA-AO-A12C-01	NTNBC	79.0667	0	42	0	1	2	2	1	1	0
TCGA-AO-A12D-01	NTNBC	83.8333	0	43	0	1	1	2	1	1	0
TCGA-AO-A12E-01	NTNBC	71.4	0	51	0	0	3	2	1	1	0
TCGA-AO-A12G-01	NTNBC	54.6333	0	75	0	0	2	2	0	1	0
TCGA-AO-A12H-01	NTNBC	41.1333	0	69	0	0	2	2	0	1	0
TCGA-AO-A1KO-01	NTNBC	20.7333	0	46	0	0	3	2	0	1	0
TCGA-AO-A1KP-01	NTNBC	98.4333	0	77	0	1	1	2	0	1	0
TCGA-AO-A1KQ-01	NTNBC	62.7333	0	84	0	1	4	3	0	1	0
TCGA-AQ-A04L-01	NTNBC	131.9	0	48	NA	0	2	2	0	1	0
TCGA-AQ-A0Y5-01	NTNBC	5.73333	1	70	NA	2	2	3	0	1	NA
TCGA-AQ-A1H3-01	NTNBC	32.9667	0	49	NA	3	2	3	1	1	0
TCGA-AQ-A54O-01	NTNBC	33.3667	0	51	0	0	2	2	0	NA	0
TCGA-AQ-A7U7-01	NTNBC	19.4667	1	55	0	2	2	3	1	NA	0
TCGA-AR-A0TP-01	NTNBC	142.5	0	43	0	0	2	2	1	1	0
TCGA-AR-A0TT-01	NTNBC	110.533	0	53	0	2	2	3	1	1	0
TCGA-AR-A0TX-01	NTNBC	65.7333	0	64	0	1	1	2	1	NA	0
TCGA-AR-A0TY-01	NTNBC	56.6333	1	54	0	0	2	2	0	1	1
TCGA-AR-A0U2-01	NTNBC	85.0333	1	47	0	2	2	3	1	1	1
TCGA-AR-A0U3-01	NTNBC	136	0	59	0	1	2	2	1	1	0
TCGA-AR-A1AH-01	NTNBC	126.9	0	51	0	1	2	2	0	1	0
TCGA-AR-A1AJ-01	NTNBC	102.4	0	83	0	0	1	1	1	0	0
TCGA-AR-A1AK-01	NTNBC	105.3	0	70	0	0	1	1	0	1	0
TCGA-AR-A1AL-01	NTNBC	99.0333	0	60	0	1	3	3	1	1	0
TCGA-AR-A1AN-01	NTNBC	97.3333	0	46	0	0	2	2	1	1	0
TCGA-AR-A1AO-01	NTNBC	87.2667	0	47	0	1	1	2	1	1	0
TCGA-AR-A1AS-01	NTNBC	38.3333	0	54	0	1	2	2	1	0	0
TCGA-AR-A1AT-01	NTNBC	42.4	1	62	0	0	2	2	1	1	0
TCGA-AR-A1AV-01	NTNBC	62.1333	0	68	0	1	2	2	1	1	0
TCGA-AR-A1AX-01	NTNBC	87.6333	0	64	0	0	1	1	1	1	0
TCGA-AR-A24H-01	NTNBC	163.133	0	65	0	0	2	2	1	1	0
TCGA-AR-A24M-01	NTNBC	122	0	38	0	2	2	3	1	1	0
TCGA-AR-A24O-01	NTNBC	120.233	0	43	0	2	3	3	1	1	1
TCGA-AR-A24Q-01	NTNBC	105.733	0	49	0	0	3	2	1	1	0
TCGA-AR-A24R-01	NTNBC	114.333	0	45	0	2	1	3	1	1	0
TCGA-AR-A24S-01	NTNBC	99.2	0	61	0	0	1	1	1	1	0
TCGA-AR-A24U-01	NTNBC	104.267	0	47	0	1	1	2	1	1	0
TCGA-AR-A24V-01	NTNBC	106.767	0	52	0	1	2	2	1	1	0
TCGA-AR-A24W-01	NTNBC	33.0333	0	55	0	1	2	2	0	1	0
TCGA-AR-A24Z-01	NTNBC	100.033	0	57	0	0	2	2	0	1	0
TCGA-AR-A252-01	NTNBC	94.6	0	50	0	0	1	1	1	1	0
TCGA-AR-A254-01	NTNBC	86.8333	0	50	0	2	2	3	1	1	0
TCGA-AR-A255-01	NTNBC	72.0333	0	62	0	0	1	1	1	1	0
TCGA-AR-A2LJ-01	NTNBC	87.7333	0	40	NA	1	3	3	1	NA	0
TCGA-AR-A2LN-01	NTNBC	38.7	0	65	0	0	2	2	0	NA	0
TCGA-AR-A2LQ-01	NTNBC	41.1	0	59	0	0	3	2	1	NA	0
TCGA-AR-A5QN-01	NTNBC	33.7667	0	68	0	3	2	3	1	NA	0
TCGA-B6-A1KC-01	NTNBC	44.2	0	67	0	1	2	2	1	1	0
TCGA-B6-A401-01	NTNBC	86.5333	0	47	0	1	1	2	0	NA	0
TCGA-B6-A40B-01	NTNBC	105.067	0	76	0	0	1	1	0	NA	0
TCGA-B6-A40C-01	NTNBC	72.1333	0	51	0	0	3	2	1	NA	0
TCGA-BH-A0AU-01	NTNBC	63.8	0	45	0	0	2	2	1	NA	0
TCGA-BH-A0AW-01	NTNBC	20.7333	0	56	0	1	1	2	1	1	0
TCGA-BH-A0AY-01	NTNBC	25.9	0	62	0	0	2	2	0	1	0
TCGA-BH-A0AZ-01	NTNBC	63.9667	0	47	0	1	3	3	0	NA	0
TCGA-BH-A0B0-01	NTNBC	82.5667	0	56	0	0	1	1	1	NA	0
TCGA-BH-A0B1-01	NTNBC	38.2667	0	66	0	1	2	2	1	1	0
TCGA-BH-A0B5-01	NTNBC	71.2	0	40	0	2	2	3	1	NA	0
TCGA-BH-A0B6-01	NTNBC	82.7667	0	47	0	0	1	1	1	NA	0
TCGA-BH-A0B7-01	NTNBC	85.3	0	42	0	1	2	2	1	NA	0
TCGA-BH-A0BA-01	NTNBC	37.7333	0	51	0	3	3	3	1	1	0
TCGA-BH-A0BC-01	NTNBC	32.4667	0	60	0	3	2	3	1	1	NA
TCGA-BH-A0BD-01	NTNBC	18.4667	0	47	0	1	1	2	1	1	0
TCGA-BH-A0BF-01	NTNBC	44.1333	1	56	0	1	2	2	0	NA	0
TCGA-BH-A0BJ-01	NTNBC	22	0	41	0	1	2	2	1	1	NA
TCGA-BH-A0BM-01	NTNBC	62.5333	0	54	0	1	2	2	0	1	0
TCGA-BH-A0BO-01	NTNBC	73.2333	0	54	0	0	1	1	1	NA	0
TCGA-BH-A0BP-01	NTNBC	76.5333	1	76	0	0	1	1	1	NA	0
TCGA-BH-A0BQ-01	NTNBC	75.1667	0	39	0	0	1	1	0	NA	1
TCGA-BH-A0BR-01	NTNBC	77.6667	0	59	0	0	1	1	1	NA	0
TCGA-BH-A0BT-01	NTNBC	78.8333	0	56	0	1	1	2	1	NA	0
TCGA-BH-A0BV-01	NTNBC	50.6333	0	78	0	1	2	2	0	1	NA
TCGA-BH-A0BZ-01	NTNBC	75.1667	0	59	0	1	3	3	1	NA	0
TCGA-BH-A0C1-01	NTNBC	47.0333	1	61	0	2	3	3	1	NA	1
TCGA-BH-A0C3-01	NTNBC	90.3	0	47	0	0	1	1	1	NA	1
TCGA-BH-A0DD-01	NTNBC	82.8667	0	58	0	1	2	2	0	NA	0
TCGA-BH-A0DE-01	NTNBC	79.0667	0	62	0	0	2	2	1	NA	0
TCGA-BH-A0DG-01	NTNBC	68.0333	0	30	0	0	2	2	1	NA	0
TCGA-BH-A0DH-01	NTNBC	38.5333	0	63	0	1	2	2	1	1	NA
TCGA-BH-A0DI-01	NTNBC	30.4	0	63	0	1	2	2	1	NA	0
TCGA-BH-A0DK-01	NTNBC	14.1	0	49	0	0	2	2	0	1	NA
TCGA-BH-A0DL-01	NTNBC	79.3667	0	64	0	0	2	2	1	NA	0
TCGA-BH-A0DO-01	NTNBC	54.8	0	78	0	0	1	1	0	NA	0
TCGA-BH-A0DP-01	NTNBC	15.8667	0	60	0	0	3	2	1	1	NA
TCGA-BH-A0DQ-01	NTNBC	3.26667	0	42	0	1	2	2	1	1	NA
TCGA-BH-A0DS-01	NTNBC	2.6	0	71	0	2	2	3	1	1	NA
TCGA-BH-A0DT-01	NTNBC	80.1	0	41	0	1	1	2	1	NA	0
TCGA-BH-A0DV-01	NTNBC	68.8	0	54	0	2	2	3	1	NA	0
TCGA-BH-A0DX-01	NTNBC	71.8667	0	62	0	0	1	1	1	NA	0
TCGA-BH-A0DZ-01	NTNBC	16.5	0	43	0	1	2	2	0	1	NA
TCGA-BH-A0E2-01	NTNBC	14.5	0	49	0	2	2	3	0	1	NA
TCGA-BH-A0E7-01	NTNBC	45.4333	0	79	0	1	2	2	1	1	NA
TCGA-BH-A0E9-01	NTNBC	82.9667	0	53	0	1	2	2	1	NA	0
TCGA-BH-A0EA-01	NTNBC	33.0333	1	72	0	1	1	2	0	NA	0
TCGA-BH-A0EE-01	NTNBC	31.4333	0	68	0	0	3	2	0	1	NA
TCGA-BH-A0EI-01	NTNBC	64.2	0	51	0	1	1	2	1	NA	0
TCGA-BH-A0GY-01	NTNBC	30.7667	0	67	0	1	2	2	1	1	NA
TCGA-BH-A0H0-01	NTNBC	15.3667	0	69	0	0	1	1	1	1	NA
TCGA-BH-A0H6-01	NTNBC	24.9	0	82	0	NA	1	1	1	1	NA
TCGA-BH-A0H7-01	NTNBC	23.4	0	65	0	2	1	3	1	1	NA
TCGA-BH-A0HF-01	NTNBC	24.2333	0	77	0	0	1	1	1	1	NA
TCGA-BH-A0HI-01	NTNBC	20.6667	0	78	0	0	1	1	1	1	NA
TCGA-BH-A0HK-01	NTNBC	5.93333	0	81	0	1	2	2	0	1	NA
TCGA-BH-A0HO-01	NTNBC	2.53333	0	48	0	1	1	2	1	1	NA
TCGA-BH-A0HP-01	NTNBC	13.8	0	65	0	2	3	3	1	1	NA
TCGA-BH-A0HQ-01	NTNBC	37.3667	0	56	0	0	2	2	1	1	NA
TCGA-BH-A0HU-01	NTNBC	13.0667	0	52	0	0	1	1	1	1	NA
TCGA-BH-A0HX-01	NTNBC	27.6333	0	54	0	1	2	2	0	1	NA
TCGA-BH-A0HY-01	NTNBC	51.5	0	60	0	0	1	1	0	1	0
TCGA-BH-A0W4-01	NTNBC	25.3	0	46	0	0	2	2	0	0	0
TCGA-BH-A0W7-01	NTNBC	45.4333	0	49	0	0	1	1	1	1	0
TCGA-BH-A18F-01	NTNBC	33.3667	0	50	0	0	2	2	1	NA	0
TCGA-BH-A18H-01	NTNBC	21.7333	0	63	0	0	1	1	1	NA	0
TCGA-BH-A18I-01	NTNBC	36.4333	0	53	0	1	1	2	0	NA	0
TCGA-BH-A18J-01	NTNBC	20.4	1	56	1	2	4	4	NA	NA	NA
TCGA-BH-A18K-01	NTNBC	92.1	1	46	0	0	1	1	NA	NA	NA
TCGA-BH-A18L-01	NTNBC	27.0333	1	50	0	1	3	3	NA	NA	NA
TCGA-BH-A18M-01	NTNBC	73.5667	1	39	0	1	3	3	NA	NA	NA
TCGA-BH-A18N-01	NTNBC	38.2667	1	88	0	1	2	2	0	NA	NA
TCGA-BH-A18P-01	NTNBC	30.7	1	60	0	0	1	1	NA	NA	NA
TCGA-BH-A18Q-01	NTNBC	56.4	1	56	0	1	2	2	NA	NA	NA
TCGA-BH-A18S-01	NTNBC	66.9667	1	79	0	0	1	1	NA	NA	NA
TCGA-BH-A18T-01	NTNBC	7.46667	1	70	0	0	2	2	NA	NA	NA
TCGA-BH-A18U-01	NTNBC	52.1	1	72	0	2	2	3	NA	NA	NA
TCGA-BH-A1EN-01	NTNBC	70.9	1	78	0	NA	2	2	NA	NA	NA
TCGA-BH-A1EO-01	NTNBC	93.2667	1	68	0	1	1	2	NA	NA	NA
TCGA-BH-A1ES-01	NTNBC	115.4	1	35	0	1	2	2	NA	NA	NA
TCGA-BH-A1ES-06	NTNBC	115.4	1	35	0	1	2	2	NA	NA	NA
TCGA-BH-A1ET-01	NTNBC	84	1	55	0	0	1	1	NA	NA	NA
TCGA-BH-A1EU-01	NTNBC	42.8667	1	83	0	0	1	1	NA	NA	NA
TCGA-BH-A1EV-01	NTNBC	12.1667	1	45	0	1	3	3	1	NA	0
TCGA-BH-A1EX-01	NTNBC	50.2667	1	67	0	1	2	2	NA	NA	NA
TCGA-BH-A1EY-01	NTNBC	17.9333	1	79	0	0	2	2	0	NA	1
TCGA-BH-A1F2-01	NTNBC	31.9667	1	53	0	1	4	3	NA	NA	NA
TCGA-BH-A1F5-01	NTNBC	90.4	1	62	0	1	1	2	NA	NA	NA
TCGA-BH-A1F8-01	NTNBC	25.4333	1	90	0	2	4	3	NA	NA	NA
TCGA-BH-A1FB-01	NTNBC	122.3	1	60	0	1	2	2	NA	NA	NA
TCGA-BH-A1FD-01	NTNBC	33.6333	1	68	0	0	1	1	NA	NA	NA
TCGA-BH-A1FG-01	NTNBC	124.533	1	88	0	NA	1	1	NA	NA	NA
TCGA-BH-A201-01	NTNBC	28.5333	0	64	0	0	1	1	1	NA	0
TCGA-BH-A202-01	NTNBC	26.5	0	60	0	0	2	2	1	NA	0
TCGA-BH-A28O-01	NTNBC	37.3333	0	50	0	3	3	3	1	NA	0
TCGA-BH-A28Q-01	NTNBC	37.3	0	46	0	1	2	2	0	NA	0
TCGA-BH-A2L8-01	NTNBC	20.4	0	45	0	0	2	2	0	NA	0
TCGA-BH-A42T-01	NTNBC	10.6667	1	75	0	0	2	2	0	NA	0
TCGA-BH-A42V-01	NTNBC	21.1667	0	41	0	1	1	1	1	NA	0
TCGA-BH-A5IZ-01	NTNBC	18.9	0	51	0	1	2	2	1	NA	0
TCGA-BH-A5J0-01	NTNBC	23.8333	0	63	0	0	1	1	0	NA	0
TCGA-BH-A6R9-01	NTNBC	5.33333	0	61	0	0	2	2	0	NA	0
TCGA-BH-A8FY-01	NTNBC	9.83333	1	87	0	0	1	1	0	NA	0
TCGA-BH-A8G0-01	NTNBC	22.0667	0	54	0	1	2	2	0	NA	0
TCGA-BH-AB28-01	NTNBC	9.56667	0	53	0	1	3	3	0	NA	0
TCGA-C8-A12M-01	NTNBC	11.9333	0	70	0	0	2	2	0	1	0
TCGA-C8-A12N-01	NTNBC	11.9333	0	58	0	0	2	2	0	1	0
TCGA-C8-A12O-01	NTNBC	12.8333	0	50	0	0	2	2	0	1	0
TCGA-C8-A12P-01	NTNBC	11.9333	0	55	0	1	2	2	0	0	0
TCGA-C8-A12Q-01	NTNBC	12.8333	1	78	0	2	1	3	0	0	NA
TCGA-C8-A12U-01	NTNBC	12.8333	0	46	0	1	2	2	0	0	0
TCGA-C8-A12W-01	NTNBC	12.8333	0	49	0	1	4	3	0	1	0
TCGA-C8-A12X-01	NTNBC	12.8333	0	62	0	1	2	2	0	1	0
TCGA-C8-A12Z-01	NTNBC	12.7333	0	45	0	1	2	2	0	NA	0
TCGA-C8-A135-01	NTNBC	13.1	0	64	0	1	2	2	0	0	0
TCGA-C8-A137-01	NTNBC	12.6333	0	34	0	1	2	2	0	1	1
TCGA-C8-A1HF-01	NTNBC	11.0667	0	48	0	0	2	2	0	1	0
TCGA-C8-A1HG-01	NTNBC	11.5	0	50	0	0	2	2	0	1	0
TCGA-C8-A1HI-01	NTNBC	11.4333	0	40	0	2	2	3	0	1	0
TCGA-C8-A1HK-01	NTNBC	12.2	0	53	0	1	2	2	0	0	0
TCGA-C8-A1HM-01	NTNBC	12.5	0	74	0	0	2	2	0	1	0
TCGA-C8-A1HO-01	NTNBC	12.5	0	34	0	3	3	3	0	NA	0
TCGA-C8-A26V-01	NTNBC	20.5333	0	47	0	2	3	3	1	NA	0
TCGA-C8-A26Z-01	NTNBC	15.6667	0	59	0	0	2	2	0	0	0
TCGA-C8-A273-01	NTNBC	17.1	0	29	0	1	2	2	0	1	0
TCGA-C8-A274-01	NTNBC	16.9333	0	63	0	0	2	2	0	1	0
TCGA-C8-A278-01	NTNBC	9.9	0	61	0	2	2	3	0	1	0
TCGA-C8-A27A-01	NTNBC	24.9	0	48	0	1	2	2	0	NA	0
TCGA-C8-A3M8-01	NTNBC	13.1333	0	68	0	0	1	1	0	NA	0
TCGA-C8-A8HP-01	NTNBC	13.2	0	59	0	2	2	3	0	NA	0
TCGA-C8-A8HQ-01	NTNBC	12.6667	0	53	0	1	2	2	0	NA	0
TCGA-D8-A13Y-01	NTNBC	57.6	0	52	0	0	1	1	0	1	0
TCGA-D8-A140-01	NTNBC	13.4333	0	62	0	1	2	2	0	1	0
TCGA-D8-A141-01	NTNBC	20.8667	0	40	0	1	1	NA	0	1	0
TCGA-D8-A146-01	NTNBC	21.4333	0	57	NA	0	2	2	0	1	0
TCGA-D8-A1J8-01	NTNBC	14.3667	0	77	0	1	2	2	0	1	0
TCGA-D8-A1J9-01	NTNBC	17.7333	0	48	0	0	1	1	0	1	0
TCGA-D8-A1JA-01	NTNBC	16.7333	0	60	0	NA	4	NA	1	1	1
TCGA-D8-A1JC-01	NTNBC	16	0	59	0	2	2	3	1	1	0
TCGA-D8-A1JD-01	NTNBC	18.4	0	41	0	1	2	2	1	1	0
TCGA-D8-A1JE-01	NTNBC	19.1667	0	62	0	1	1	2	0	1	0
TCGA-D8-A1JH-01	NTNBC	14.2	0	56	0	0	1	1	1	1	0
TCGA-D8-A1JI-01	NTNBC	19.2333	0	54	NA	1	1	2	1	1	0
TCGA-D8-A1JJ-01	NTNBC	20.3667	0	54	0	0	2	2	1	1	0
TCGA-D8-A1JK-01	NTNBC	20.4	0	90	0	0	2	2	0	0	0
TCGA-D8-A1JM-01	NTNBC	19.6667	0	59	0	1	2	2	1	1	0
TCGA-D8-A1JP-01	NTNBC	21.3	0	73	0	0	1	1	0	1	0
TCGA-D8-A1JS-01	NTNBC	12.3667	0	77	0	0	1	1	0	1	0
TCGA-D8-A1JU-01	NTNBC	14.9	0	51	0	0	1	1	0	1	0
TCGA-D8-A1X5-01	NTNBC	18.8333	0	81	NA	3	2	3	1	1	0
TCGA-D8-A1X6-01	NTNBC	18.0333	0	80	NA	2	3	3	0	1	0
TCGA-D8-A1X7-01	NTNBC	16.9667	0	40	NA	0	2	2	0	1	0
TCGA-D8-A1XB-01	NTNBC	18.4	0	62	0	1	2	2	1	0	0
TCGA-D8-A1XC-01	NTNBC	12.5667	1	85	0	1	4	3	0	0	NA
TCGA-D8-A1XD-01	NTNBC	17.4	0	36	0	2	1	3	1	0	0
TCGA-D8-A1XF-01	NTNBC	15.4333	0	45	0	0	2	2	0	1	0
TCGA-D8-A1XG-01	NTNBC	14.9333	0	86	0	1	4	3	0	0	0
TCGA-D8-A1XJ-01	NTNBC	22.1	0	76	NA	1	3	3	0	1	0
TCGA-D8-A1XM-01	NTNBC	17.9333	0	57	0	0	1	1	1	0	0
TCGA-D8-A1XO-01	NTNBC	56.0667	0	56	0	1	2	2	1	1	0
TCGA-D8-A1XR-01	NTNBC	16.0667	0	56	0	1	2	2	0	1	0
TCGA-D8-A1XS-01	NTNBC	16.5333	0	48	0	3	2	3	1	1	0
TCGA-D8-A1XT-01	NTNBC	16.8667	0	61	0	1	1	2	0	1	0
TCGA-D8-A1XU-01	NTNBC	13.1667	0	56	0	0	1	1	0	0	0
TCGA-D8-A1XW-01	NTNBC	43.6333	0	53	0	0	2	2	0	1	0
TCGA-D8-A1XY-01	NTNBC	16.7667	0	74	NA	0	2	2	0	1	0
TCGA-D8-A1XZ-01	NTNBC	15.5333	0	81	NA	2	1	3	1	1	0
TCGA-D8-A1Y0-01	NTNBC	15.7333	0	65	NA	2	1	3	1	1	0
TCGA-D8-A1Y1-01	NTNBC	10.0667	1	80	NA	1	3	3	0	1	0
TCGA-D8-A27E-01	NTNBC	17.6667	0	66	0	0	1	1	1	1	0
TCGA-D8-A27I-01	NTNBC	14.6333	0	58	0	2	1	3	1	1	0
TCGA-D8-A27K-01	NTNBC	48.7	0	47	0	1	2	2	0	1	0
TCGA-D8-A27L-01	NTNBC	16.6333	0	49	0	2	1	3	0	1	0
TCGA-D8-A27N-01	NTNBC	17.3	0	36	0	2	2	3	0	1	0
TCGA-D8-A27P-01	NTNBC	1.63333	0	64	0	0	1	1	0	0	0
TCGA-D8-A27T-01	NTNBC	13.2667	0	53	0	3	2	3	1	1	0
TCGA-D8-A27V-01	NTNBC	12.7	0	62	0	0	2	2	0	1	0
TCGA-D8-A3Z5-01	NTNBC	33.8333	0	54	0	3	2	3	0	NA	0
TCGA-D8-A3Z6-01	NTNBC	18.7667	0	56	0	3	3	3	1	NA	0
TCGA-D8-A4Z1-01	NTNBC	21.9667	0	68	0	0	1	1	0	NA	0
TCGA-D8-A73U-01	NTNBC	16.4	0	88	0	0	2	2	0	NA	0
TCGA-D8-A73W-01	NTNBC	12.8333	1	79	NA	1	3	3	1	NA	1
TCGA-D8-A73X-01	NTNBC	25.5667	0	53	0	0	2	2	1	NA	0
TCGA-E2-A108-01	NTNBC	27.9	0	64	0	2	2	3	1	1	0
TCGA-E2-A10A-01	NTNBC	40.9667	0	41	0	0	3	2	1	1	1
TCGA-E2-A10C-01	NTNBC	40.6667	0	54	0	1	2	2	1	1	0
TCGA-E2-A14P-01	NTNBC	41.5333	0	79	0	3	2	3	1	0	0
TCGA-E2-A14Q-01	NTNBC	38.7667	0	50	0	1	2	2	0	1	0
TCGA-E2-A14T-01	NTNBC	77.0333	0	52	0	0	2	2	0	1	0
TCGA-E2-A14V-01	NTNBC	34.7333	0	53	0	1	2	2	1	1	0
TCGA-E2-A14Z-01	NTNBC	18.7667	1	64	0	0	1	1	1	1	1
TCGA-E2-A152-01	NTNBC	70.9333	0	56	0	0	1	1	0	1	1
TCGA-E2-A153-01	NTNBC	23.5667	0	51	0	1	2	2	1	1	0
TCGA-E2-A154-01	NTNBC	19.7	0	68	0	0	1	1	1	1	0
TCGA-E2-A155-01	NTNBC	21.3333	0	58	0	1	2	2	0	1	0
TCGA-E2-A156-01	NTNBC	24.2	0	61	0	0	1	1	1	1	0
TCGA-E2-A15A-01	NTNBC	23.6667	0	45	0	3	2	3	1	1	0
TCGA-E2-A15A-06	NTNBC	23.6667	0	45	0	3	2	3	1	1	0
TCGA-E2-A15F-01	NTNBC	21.9333	0	64	0	0	1	1	1	1	0
TCGA-E2-A15G-01	NTNBC	18.4667	0	76	0	0	2	2	1	1	0
TCGA-E2-A15M-01	NTNBC	11.2	1	66	0	0	2	2	1	1	0
TCGA-E2-A15P-01	NTNBC	19.8333	0	61	0	0	1	1	1	1	0
TCGA-E2-A1B0-01	NTNBC	54.3667	0	50	0	2	2	3	1	1	0
TCGA-E2-A1B4-01	NTNBC	33.4667	1	74	0	2	1	3	1	1	0
TCGA-E2-A1B5-01	NTNBC	32.8	0	46	0	0	2	2	1	1	0
TCGA-E2-A1BC-01	NTNBC	16.7	0	63	0	0	1	1	0	1	0
TCGA-E2-A1IF-01	NTNBC	37.9333	0	74	0	0	1	1	0	1	0
TCGA-E2-A1IG-01	NTNBC	71.3333	0	45	0	1	2	2	1	1	0
TCGA-E2-A1II-01	NTNBC	34.1667	0	51	0	0	1	1	1	1	0
TCGA-E2-A1IK-01	NTNBC	60	0	71	0	1	1	2	0	1	0
TCGA-E2-A1IL-01	NTNBC	3.93333	0	78	0	1	1	2	1	1	0
TCGA-E2-A1IN-01	NTNBC	22.5	0	60	0	0	1	1	1	1	0
TCGA-E2-A1IU-01	NTNBC	11.2333	0	60	0	0	1	1	0	1	0
TCGA-E2-A1L6-01	NTNBC	54.9333	0	44	0	1	1	2	0	1	0
TCGA-E2-A1L9-01	NTNBC	19.9333	0	40	0	1	1	2	1	1	0
TCGA-E2-A1LB-01	NTNBC	76.8667	0	41	0	1	2	2	1	1	0
TCGA-E2-A1LE-01	NTNBC	29.3	1	71	0	3	2	3	1	1	1
TCGA-E9-A1N4-01	NTNBC	33.3333	0	41	0	2	2	3	1	1	0
TCGA-E9-A1N5-01	NTNBC	37.3333	0	45	0	1	2	2	0	1	0
TCGA-E9-A1N6-01	NTNBC	22.6	1	52	0	1	2	2	1	1	1
TCGA-E9-A1N9-01	NTNBC	36.7	0	58	0	0	2	2	0	1	0
TCGA-E9-A1NA-01	NTNBC	37.0667	0	58	0	0	2	2	1	1	0
TCGA-E9-A1NC-01	NTNBC	40.1	0	61	0	1	2	2	0	1	0
TCGA-E9-A1ND-01	NTNBC	42.2	0	75	0	1	2	2	0	1	0
TCGA-E9-A1NE-01	NTNBC	36.2667	0	28	0	1	2	2	1	1	0
TCGA-E9-A1NF-01	NTNBC	35.7333	1	60	0	0	2	2	0	1	0
TCGA-E9-A1NG-01	NTNBC	26.2	1	62	0	0	2	2	0	1	0
TCGA-E9-A1NH-01	NTNBC	19.2	0	71	0	1	2	2	0	NA	0
TCGA-E9-A1NI-01	NTNBC	10	0	51	0	0	2	2	0	1	0
TCGA-E9-A227-01	NTNBC	32.5	0	42	0	1	2	2	1	1	0
TCGA-E9-A22A-01	NTNBC	39.6333	0	74	0	0	2	2	0	1	0
TCGA-E9-A22B-01	NTNBC	38.9	0	71	0	0	1	1	0	1	0
TCGA-E9-A22D-01	NTNBC	41.6	0	38	0	0	2	2	0	1	0
TCGA-E9-A22E-01	NTNBC	42.3	0	56	0	2	2	3	1	1	0
TCGA-E9-A22G-01	NTNBC	41.3	0	47	0	0	2	2	0	1	0
TCGA-E9-A22H-01	NTNBC	41.0667	0	42	0	1	2	2	1	1	0
TCGA-E9-A295-01	NTNBC	12.5	0	71	0	0	2	2	1	NA	0
TCGA-E9-A3X8-01	NTNBC	30.8667	0	48	0	1	2	2	1	NA	0
TCGA-E9-A54X-01	NTNBC	24.2333	0	85	0	0	1	1	0	NA	0
TCGA-E9-A54Y-01	NTNBC	24.1667	0	63	0	2	2	3	0	NA	0
TCGA-E9-A5FK-01	NTNBC	27.0667	0	60	0	3	2	3	1	NA	0
TCGA-E9-A6HE-01	NTNBC	28.2333	0	45	NA	3	3	3	1	NA	0
TCGA-EW-A1IW-01	NTNBC	12.3667	0	80	NA	1	2	2	0	1	0
TCGA-EW-A1IX-01	NTNBC	40.2667	0	48	NA	1	1	2	0	1	0
TCGA-EW-A1IY-01	NTNBC	8.6	0	38	NA	0	1	1	0	1	0
TCGA-EW-A1IZ-01	NTNBC	18.4667	0	53	NA	2	2	3	1	1	0
TCGA-EW-A1J1-01	NTNBC	19.1667	0	38	0	1	2	2	1	1	0
TCGA-EW-A1J2-01	NTNBC	13.4333	0	50	NA	1	1	NA	0	1	0
TCGA-EW-A1J3-01	NTNBC	16.8	0	61	0	0	1	1	0	1	0
TCGA-EW-A1J5-01	NTNBC	15.9	0	59	0	0	3	2	0	1	0
TCGA-EW-A1J6-01	NTNBC	29.1667	0	70	0	0	1	1	0	1	0
TCGA-EW-A1OX-01	NTNBC	30.3667	0	43	NA	0	2	2	1	1	0
TCGA-EW-A1OY-01	NTNBC	30.2667	0	63	NA	0	2	2	1	1	0
TCGA-EW-A1P0-01	NTNBC	41.7	0	55	NA	1	2	2	1	1	1
TCGA-EW-A1P3-01	NTNBC	53.7	0	48	NA	0	2	2	0	1	0
TCGA-EW-A1P5-01	NTNBC	23.4333	0	77	0	1	2	2	1	1	0
TCGA-EW-A1P6-01	NTNBC	18.7333	0	64	0	1	2	2	1	1	0
TCGA-EW-A1PA-01	NTNBC	19.1667	0	59	0	1	2	2	1	1	0
TCGA-EW-A1PC-01	NTNBC	6.23333	0	66	NA	0	3	2	0	1	0
TCGA-EW-A1PE-01	NTNBC	10.6667	0	56	0	1	1	2	1	1	0
TCGA-EW-A1PF-01	NTNBC	14.6333	0	50	0	0	1	1	0	1	0
TCGA-EW-A2FS-01	NTNBC	53.4667	0	41	NA	1	2	2	1	1	0
TCGA-EW-A2FV-01	NTNBC	26.2667	0	39	NA	3	3	3	1	1	0
TCGA-EW-A2FW-01	NTNBC	22.4	0	52	NA	0	2	2	1	1	0
TCGA-EW-A3E8-01	NTNBC	34.5	0	60	NA	0	3	2	1	NA	0
TCGA-EW-A423-01	NTNBC	17.7667	0	75	NA	0	2	2	NA	NA	0
TCGA-EW-A424-01	NTNBC	23.8333	0	51	NA	1	3	3	1	NA	0
TCGA-EW-A6S9-01	NTNBC	15.4333	0	34	0	1	1	2	0	NA	0
TCGA-EW-A6SA-01	NTNBC	17	0	59	NA	0	2	2	0	NA	0
TCGA-EW-A6SC-01	NTNBC	31.7333	0	60	0	0	2	2	1	NA	0
TCGA-GI-A2C8-01	NTNBC	7.5	0	63	NA	0	4	3	1	1	0
TCGA-GM-A2DK-01	NTNBC	88.1667	0	58	0	0	1	1	1	NA	0
TCGA-GM-A2DL-01	NTNBC	117.3	0	50	0	0	1	1	1	NA	0
TCGA-GM-A2DM-01	NTNBC	107.533	0	57	0	0	2	2	1	NA	0
TCGA-GM-A2DN-01	NTNBC	103.033	0	58	0	0	2	2	0	NA	0
TCGA-GM-A2DO-01	NTNBC	86.5333	0	54	0	0	1	1	1	NA	0
TCGA-GM-A3NY-01	NTNBC	38.7333	0	72	0	1	2	2	1	NA	0
TCGA-GM-A3XG-01	NTNBC	44.3333	0	46	0	1	3	3	1	NA	0
TCGA-GM-A3XN-01	NTNBC	67.3	0	44	0	2	1	3	1	NA	0
TCGA-GM-A5PX-01	NTNBC	18.3667	0	65	0	1	2	2	0	NA	0
TCGA-HN-A2OB-01	NTNBC	63.3333	1	45	0	1	2	2	1	NA	1
TCGA-JL-A3YW-01	NTNBC	12	0	49	0	1	2	2	0	NA	0
TCGA-JL-A3YX-01	NTNBC	11.7333	0	46	0	0	2	2	0	NA	0
TCGA-LD-A66U-01	NTNBC	21.5333	0	44	NA	1	2	2	1	NA	0
TCGA-LD-A74U-01	NTNBC	13.4	0	79	0	3	3	3	0	NA	0
TCGA-LD-A7W6-01	NTNBC	13.4667	0	54	0	1	2	2	0	NA	0
TCGA-LD-A9QF-01	NTNBC	10.7667	0	73	0	0	1	1	0	NA	0
TCGA-LL-A5YL-01	NTNBC	17.3	0	64	NA	1	2	2	1	NA	0
TCGA-LL-A5YP-01	NTNBC	15	0	49	0	1	2	2	1	NA	0
TCGA-LL-A6FQ-01	NTNBC	2.66667	0	77	NA	2	2	3	0	NA	NA
TCGA-LL-A7SZ-01	NTNBC	19.8	0	49	NA	1	2	2	1	NA	0
TCGA-LL-A7T0-01	NTNBC	12.5333	0	70	0	1	2	2	0	NA	0
TCGA-LL-A8F5-01	NTNBC	19.8667	0	61	NA	0	2	2	1	NA	0
TCGA-LL-A9Q3-01	NTNBC	17.7333	0	69	NA	3	3	3	1	NA	0
TCGA-MS-A51U-01	NTNBC	22.7	0	44	0	1	2	2	1	NA	0
TCGA-OK-A5Q2-01	NTNBC	2.13333	0	59	NA	1	2	2	NA	NA	0
TCGA-OL-A6VR-01	NTNBC	40.6667	0	48	NA	0	1	1	0	NA	0
TCGA-PE-A5DC-01	NTNBC	47.6667	1	72	0	2	2	3	1	NA	0
TCGA-PE-A5DD-01	NTNBC	65.1	0	64	0	0	2	2	1	NA	0
TCGA-PE-A5DE-01	NTNBC	88.1667	0	41	0	0	2	2	1	NA	0
TCGA-S3-A6ZG-01	NTNBC	18.7333	0	71	0	1	2	2	1	NA	0
TCGA-S3-AA12-01	NTNBC	19.1333	0	82	NA	1	3	3	0	NA	0
TCGA-S3-AA14-01	NTNBC	17.6333	0	47	0	0	1	1	1	NA	0
TCGA-UL-AAZ6-01	NTNBC	17.2667	0	73	NA	0	2	2	0	NA	0
TCGA-UU-A93S-01	NTNBC	3.86667	1	63	1	3	4	4	0	NA	0
TCGA-W8-A86G-01	NTNBC	11.5667	0	66	NA	0	2	2	0	NA	0
TCGA-WT-AB44-01	NTNBC	29.4333	0	77	NA	0	1	1	1	NA	0
TCGA-XX-A899-01	NTNBC	15.5667	0	46	NA	2	1	3	1	NA	0
TCGA-XX-A89A-01	NTNBC	16.2667	0	68	NA	0	3	2	1	NA	0
TCGA-Z7-A8R5-01	NTNBC	109.567	0	61	NA	1	3	3	0	NA	1
TCGA-Z7-A8R6-01	NTNBC	108.533	0	46	0	0	1	1	0	NA	0
TCGA-A1-A0SK-01	TNBC	32.2333	1	54	0	0	2	2	NA	NA	NA
TCGA-A1-A0SP-01	TNBC	19.4667	0	40	0	0	2	2	NA	NA	NA
TCGA-A2-A04U-01	TNBC	88.4667	0	47	0	0	2	2	0	1	NA
TCGA-A2-A0CM-01	TNBC	25.1333	1	40	0	0	2	2	0	1	NA
TCGA-A2-A0D0-01	TNBC	68.2667	0	60	0	0	2	2	0	1	0
TCGA-A2-A0D2-01	TNBC	34.2333	0	45	0	0	2	2	1	1	0
TCGA-A2-A0SX-01	TNBC	51.1333	0	48	0	0	1	1	1	1	0
TCGA-A2-A0T0-01	TNBC	17.7667	0	59	0	1	2	2	1	1	0
TCGA-A2-A0T2-01	TNBC	8.5	1	66	1	3	3	4	0	0	NA
TCGA-A2-A0YE-01	TNBC	18.4667	0	48	0	1	2	2	1	1	0
TCGA-A2-A1G6-01	TNBC	16.7	0	50	0	2	2	3	1	1	0
TCGA-A2-A3XT-01	TNBC	92.3333	0	45	0	1	2	2	1	NA	0
TCGA-A2-A3XX-01	TNBC	47.9667	1	49	0	0	2	2	0	NA	0
TCGA-A2-A3XY-01	TNBC	36.4333	1	49	0	1	2	2	1	NA	1
TCGA-A7-A0DA-01	TNBC	36.1667	0	62	0	0	2	2	1	1	0
TCGA-A7-A26G-01	TNBC	24.0667	0	50	0	0	2	2	0	1	0
TCGA-A7-A4SE-01	TNBC	21.4667	0	54	0	0	2	2	0	NA	0
TCGA-A7-A6VV-01	TNBC	10.4333	0	51	0	0	2	2	0	NA	0
TCGA-A7-A6VW-01	TNBC	9.5	0	48	0	0	2	2	1	NA	0
TCGA-A7-A6VY-01	TNBC	8.86667	0	48	0	1	2	2	1	NA	0
TCGA-A8-A07C-01	TNBC	34.4667	0	57	0	0	2	2	1	NA	0
TCGA-A8-A07O-01	TNBC	10.1333	0	51	0	0	2	2	1	NA	0
TCGA-A8-A08R-01	TNBC	1	0	52	0	1	2	2	NA	NA	NA
TCGA-A8-A09X-01	TNBC	14.2	1	62	0	3	2	3	NA	NA	NA
TCGA-AC-A2BK-01	TNBC	74.0667	0	78	NA	2	2	3	1	NA	0
TCGA-AC-A2QH-01	TNBC	33.5	0	58	NA	0	3	2	1	NA	0
TCGA-AC-A2QJ-01	TNBC	14.8667	1	48	0	0	4	3	1	NA	1
TCGA-AC-A6IW-01	TNBC	13.7667	0	73	NA	0	2	2	0	NA	0
TCGA-AC-A7VC-01	TNBC	0.0333333	0	56	NA	0	3	2	NA	NA	0
TCGA-AN-A04D-01	TNBC	1.73333	0	58	0	1	2	2	NA	NA	NA
TCGA-AN-A0AL-01	TNBC	7.56667	0	41	0	0	4	3	0	NA	0
TCGA-AN-A0AR-01	TNBC	0.333333	0	55	0	0	2	2	0	NA	NA
TCGA-AN-A0AT-01	TNBC	0.333333	0	62	0	0	2	2	0	NA	NA
TCGA-AN-A0G0-01	TNBC	0.533333	0	56	0	0	2	2	1	NA	NA
TCGA-AN-A0XU-01	TNBC	0.333333	0	54	0	0	2	2	0	NA	NA
TCGA-AO-A03U-01	TNBC	59.7667	1	31	0	0	1	1	0	1	1
TCGA-AO-A0J4-01	TNBC	52.9	0	41	0	0	1	1	1	1	0
TCGA-AO-A0J6-01	TNBC	38	0	61	0	0	2	2	1	1	0
TCGA-AO-A0JL-01	TNBC	56.1	0	59	0	2	2	3	1	1	0
TCGA-AO-A124-01	TNBC	116.867	0	38	0	0	2	2	0	1	0
TCGA-AO-A128-01	TNBC	108.267	0	61	0	0	2	2	1	1	0
TCGA-AO-A129-01	TNBC	109.533	0	29	0	1	2	2	1	1	0
TCGA-AO-A12F-01	TNBC	61.4	0	36	0	0	2	2	1	1	0
TCGA-AO-A1KR-01	TNBC	83.7667	0	51	0	0	2	2	0	1	0
TCGA-AQ-A04J-01	TNBC	27.3	0	45	0	0	2	2	0	1	0
TCGA-AR-A0TS-01	TNBC	85.2667	0	46	0	1	2	2	1	1	0
TCGA-AR-A0TU-01	TNBC	23.6333	0	35	0	0	2	2	0	1	0
TCGA-AR-A0U4-01	TNBC	108.7	0	54	0	0	2	2	0	1	0
TCGA-AR-A1AR-01	TNBC	17.4667	1	50	0	2	1	3	1	1	1
TCGA-AR-A1AY-01	TNBC	34.2	0	65	0	0	1	1	1	1	0
TCGA-AR-A256-01	TNBC	95.1333	1	45	0	0	2	2	0	1	1
TCGA-AR-A2LR-01	TNBC	58.0667	0	49	0	0	1	1	0	NA	0
TCGA-AR-A5QQ-01	TNBC	10.7333	1	68	0	1	3	3	1	NA	1
TCGA-B6-A3ZX-01	TNBC	38.4	1	50	1	1	3	4	1	NA	1
TCGA-B6-A400-01	TNBC	7.16667	0	43	0	2	2	3	1	NA	0
TCGA-B6-A402-01	TNBC	71.1333	0	47	0	0	1	1	1	NA	1
TCGA-BH-A0B3-01	TNBC	40.1	0	53	0	1	2	2	1	1	0
TCGA-BH-A0B9-01	TNBC	52.4	0	44	0	0	1	1	1	1	0
TCGA-BH-A0BG-01	TNBC	62.3667	0	73	0	0	1	1	1	NA	0
TCGA-BH-A0BL-01	TNBC	75.9333	0	35	0	0	1	1	0	NA	0
TCGA-BH-A0E0-01	TNBC	4.46667	0	38	0	3	3	3	1	1	NA
TCGA-BH-A0RX-01	TNBC	5.66667	0	59	0	0	2	2	1	1	NA
TCGA-BH-A0WA-01	TNBC	23.3667	0	82	0	0	1	1	0	0	0
TCGA-BH-A18G-01	TNBC	4.96667	0	81	0	0	1	1	1	NA	0
TCGA-BH-A18V-01	TNBC	51.8667	1	48	0	1	2	2	NA	NA	NA
TCGA-BH-A18V-06	TNBC	51.8667	1	48	0	1	2	2	NA	NA	NA
TCGA-BH-A1EW-01	TNBC	56.4667	1	38	0	1	2	2	NA	NA	NA
TCGA-BH-A1F6-01	TNBC	98.8333	1	51	NA	2	4	NA	NA	NA	NA
TCGA-BH-A1FC-01	TNBC	115.733	1	78	0	1	1	2	NA	NA	NA
TCGA-BH-A42U-01	TNBC	112.133	0	80	0	0	2	2	0	NA	0
TCGA-C8-A12V-01	TNBC	12.8333	0	55	0	0	2	2	0	1	0
TCGA-C8-A131-01	TNBC	13.7	0	82	0	2	2	3	0	1	0
TCGA-C8-A1HJ-01	TNBC	0.166667	0	53	0	0	2	2	NA	NA	NA
TCGA-C8-A26X-01	TNBC	12.5333	0	58	0	1	1	2	0	NA	0
TCGA-C8-A26Y-01	TNBC	13.1333	0	90	0	0	2	2	0	NA	0
TCGA-C8-A27B-01	TNBC	14.6333	0	48	0	0	3	2	0	NA	0
TCGA-C8-A3M7-01	TNBC	34.4667	1	60	0	0	4	3	1	NA	1
TCGA-D8-A13Z-01	TNBC	21.1667	0	51	0	2	2	NA	1	1	0
TCGA-D8-A143-01	TNBC	14.3667	0	51	0	0	2	2	0	1	0
TCGA-D8-A147-01	TNBC	19.4667	0	45	0	0	2	NA	1	1	0
TCGA-D8-A1JF-01	TNBC	12.2	0	79	0	2	1	3	0	1	0
TCGA-D8-A1JL-01	TNBC	20.3667	0	72	0	0	2	2	0	1	0
TCGA-D8-A1XK-01	TNBC	14.7	0	55	NA	1	2	2	1	1	0
TCGA-D8-A1XQ-01	TNBC	16.6333	0	69	0	0	2	2	0	0	0
TCGA-D8-A27F-01	TNBC	16.2667	0	40	0	0	2	2	1	1	0
TCGA-D8-A27H-01	TNBC	13.2333	0	72	0	0	2	2	0	1	0
TCGA-D8-A27M-01	TNBC	13.6667	0	59	0	0	1	1	0	1	0
TCGA-E2-A14N-01	TNBC	47.8	0	37	0	1	2	2	1	1	0
TCGA-E2-A14R-01	TNBC	39.1333	0	62	0	0	2	2	1	1	1
TCGA-E2-A14X-01	TNBC	32.4	0	55	0	2	2	3	1	1	0
TCGA-E2-A150-01	TNBC	64.5	0	48	0	0	2	2	1	1	0
TCGA-E2-A158-01	TNBC	15	0	43	0	1	1	2	0	1	0
TCGA-E2-A1L7-01	TNBC	61.2	0	40	0	2	2	3	1	1	1
TCGA-E2-A1LH-01	TNBC	108.233	0	59	0	0	1	1	1	1	0
TCGA-E2-A1LL-01	TNBC	43.6333	0	73	NA	2	3	3	1	1	1
TCGA-E2-A1LS-01	TNBC	53.4667	0	46	0	0	1	1	0	1	0
TCGA-E9-A5FL-01	TNBC	0.8	0	65	0	0	3	2	0	NA	0
TCGA-EW-A1OV-01	TNBC	26.3	0	56	NA	1	2	2	0	1	0
TCGA-EW-A1OW-01	TNBC	23.1333	0	58	NA	0	2	2	1	1	0
TCGA-EW-A1P4-01	TNBC	30.2333	0	43	0	0	2	2	1	1	0
TCGA-EW-A1P8-01	TNBC	7.96667	1	58	0	3	2	3	0	1	1
TCGA-EW-A1PB-01	TNBC	20.2667	0	70	NA	1	3	3	0	0	0
TCGA-EW-A1PH-01	TNBC	20.2333	0	52	0	1	1	2	1	1	0
TCGA-EW-A3U0-01	TNBC	17.7333	0	61	0	1	3	3	1	NA	0
TCGA-EW-A6SB-01	TNBC	25.3333	0	62	0	0	2	2	1	NA	0
TCGA-GI-A2C9-01	TNBC	111.4	0	58	NA	0	3	2	1	1	0
TCGA-GM-A2DB-01	TNBC	80.2	0	62	0	0	2	2	1	NA	0
TCGA-GM-A2DF-01	TNBC	71.8333	0	53	0	1	1	2	1	NA	0
TCGA-GM-A2DH-01	TNBC	73.1	0	58	0	0	1	1	0	NA	0
TCGA-HN-A2NL-01	TNBC	2.63333	0	56	0	0	2	2	NA	NA	0
TCGA-LL-A441-01	TNBC	33.2	0	62	NA	0	1	1	1	NA	0
TCGA-LL-A5YO-01	TNBC	14.6667	0	50	NA	0	1	1	1	NA	0
TCGA-LL-A73Y-01	TNBC	15.9	0	67	NA	0	1	1	0	NA	0
TCGA-OL-A6VO-01	TNBC	28.6	0	43	NA	0	1	1	1	NA	0
TCGA-S3-AA10-01	TNBC	19.5333	0	65	0	0	2	2	0	NA	0
TCGA-S3-AA15-01	TNBC	17.5	0	51	0	1	2	2	1	NA	0
