# Supplementary material for: Combined mRNAs and clinical factors model on predicting prognosis in patients with triple-negative breast cancer
Source: PLoS One. 2021 Dec 29;16(12):e0260811. doi: 10.1371/journal.pone.0260811 (PMC8716048; doi:10.1371/journal.pone.0260811)
Supplement: S2 Table — The thresholds were set as false discovery rate (FDR) < 0.05 and |log2 Fold Change| > 1. (XLSX) [file pone.0260811.s003.xlsx]

## Sheet: Sheet1
Ensembl_ID	Symbol	logFC	Pvalue	FDR
ENSG00000101435.4	CST9L	-3.28942	5.02e-58	4.07e-56
ENSG00000197658.8	SLC22A24	-3.28681	1.68e-40	1.36e-38
ENSG00000180269.7	GPR139	-2.91175	7.32e-42	5.93e-40
ENSG00000166351.9	POTED	-2.81893	2e-24	1.62e-22
ENSG00000172188.4	OR4C11	-2.75862	1.42e-06	0.000114996
ENSG00000071677.1	PRLH	-2.70468	5.67e-48	4.59e-46
ENSG00000185448.10	FAM47A	-2.68038	8.42e-19	6.82e-17
ENSG00000203926.4	SPANXA2	-2.67689	6.93e-06	0.000561059
ENSG00000118231.4	CRYGD	-2.61976	4.15e-06	0.000335771
ENSG00000173335.4	CST9	-2.46055	1.07e-51	8.69e-50
ENSG00000183206.15	POTEC	-2.28786	1.44e-36	1.17e-34
ENSG00000204511.2	MCCD1	-2.27446	7.19e-35	5.82e-33
ENSG00000198062.13	POTEH	-2.26919	6.17e-36	5e-34
ENSG00000188558.5	OR2G6	-2.23299	0.000108	0.00876123
ENSG00000184471.7	C1QTNF8	-2.22984	2.51e-11	2.03e-09
ENSG00000181733.2	OR2Z1	-2.212	0.000109	0.008831
ENSG00000188694.5	KRTAP24-1	-2.20721	0.000103	0.00837072
ENSG00000178586.4	OR6B3	-2.17888	1.37e-22	1.11e-20
ENSG00000136698.7	CFC1	-2.15345	5.62e-09	4.55e-07
ENSG00000170367.4	CST5	-2.07661	1.98e-39	1.6e-37
ENSG00000122304.9	PRM2	-2.01141	0.000161	0.0130789
ENSG00000214782.6	MS4A18	-1.9455	3.64e-35	2.95e-33
ENSG00000196826.7	ZNF709	-1.92921	1.11e-08	8.97e-07
ENSG00000177186.3	OR2M7	-1.89885	0.000496	0.0401453
ENSG00000164871.16	SPAG11B	-1.88204	4.65e-07	3.77e-05
ENSG00000228607.2	CLDN25	-1.87903	6.25e-30	5.06e-28
ENSG00000108417.3	KRT37	-1.85387	2.46e-39	1.99e-37
ENSG00000173302.5	GPR148	-1.84879	1.17e-08	9.44e-07
ENSG00000196800.5	SPINK14	-1.78206	6.84e-23	5.54e-21
ENSG00000198128.3	OR2L3	-1.77912	3.86e-09	3.13e-07
ENSG00000147613.6	PSKH2	-1.69438	3.81e-18	3.09e-16
ENSG00000150361.10	KLHL1	-1.68184	4.8e-12	3.89e-10
ENSG00000152254.9	G6PC2	-1.64811	6.79e-21	5.5e-19
ENSG00000166006.11	KCNC2	-1.646	2.26e-29	1.83e-27
ENSG00000171478.7	SPACA5B	-1.61712	1.1e-07	8.93e-06
ENSG00000171180.1	OR2M4	-1.60217	1.52e-07	1.23e-05
ENSG00000118702.8	GHRH	-1.6008	1.25e-25	1.01e-23
ENSG00000125879.4	OTOR	-1.58415	4.07e-31	3.3e-29
ENSG00000120094.6	HOXB1	-1.58163	6.2e-29	5.02e-27
ENSG00000164326.4	CARTPT	-1.55999	3.47e-16	2.81e-14
ENSG00000179709.7	NLRP8	-1.55606	2.72e-26	2.2e-24
ENSG00000167346.6	MMP26	-1.55017	6.46e-07	5.23e-05
ENSG00000125815.7	CST8	-1.53122	6.75e-10	5.47e-08
ENSG00000188817.6	SNTN	-1.52018	5.2e-31	4.21e-29
ENSG00000169340.8	PDILT	-1.51418	3.48e-09	2.82e-07
ENSG00000256762.1	STH	-1.50295	8.57e-24	6.94e-22
ENSG00000172519.8	OR10H5	-1.4709	4.49e-05	0.003634
ENSG00000279804.1	PRAMEF18	-1.46623	0.000558	0.0452309
ENSG00000169214.3	OR6F1	-1.43557	5.94e-10	4.81e-08
ENSG00000135226.15	UGT2B28	-1.42947	7.58e-20	6.14e-18
ENSG00000198889.4	DCAF12L1	-1.42901	1.67e-09	1.35e-07
ENSG00000169344.14	UMOD	-1.42256	9.73e-29	7.88e-27
ENSG00000189139.5	FSCB	-1.39102	1.87e-06	0.00015145
ENSG00000167916.4	KRT24	-1.3868	2.1e-19	1.7e-17
ENSG00000173572.10	NLRP13	-1.38445	4.33e-14	3.51e-12
ENSG00000115665.7	SLC5A7	-1.36398	1.56e-17	1.26e-15
ENSG00000173908.8	KRT28	-1.34943	0.00016	0.012928
ENSG00000175325.2	PROP1	-1.34635	1.2e-12	9.71e-11
ENSG00000171459.3	OR1L6	-1.31346	0.00044	0.0356112
ENSG00000146809.11	ASB15	-1.31324	1.95e-20	1.58e-18
ENSG00000150676.11	CCDC83	-1.2937	6.48e-26	5.25e-24
ENSG00000172289.2	OR10V1	-1.28925	0.000435	0.0352556
ENSG00000223601.2	EBLN1	-1.28719	8.77e-11	7.1e-09
ENSG00000233041.7	PHGR1	-1.28624	4.52e-27	3.66e-25
ENSG00000274529.3	SEBOX	-1.2743	6.21e-07	5.03e-05
ENSG00000212899.2	KRTAP3-3	-1.26143	3.02e-09	2.45e-07
ENSG00000125831.8	CST11	-1.24652	1.09e-09	8.83e-08
ENSG00000122711.7	SPINK4	-1.20451	5.07e-25	4.11e-23
ENSG00000186723.3	OR10H1	-1.19168	1.2e-10	9.71e-09
ENSG00000180305.4	WFDC10A	-1.19136	7.51e-08	6.08e-06
ENSG00000170419.9	VSTM2A	-1.18829	2.26e-21	1.83e-19
ENSG00000170967.4	DDI1	-1.18578	4.22e-06	0.000342185
ENSG00000213759.7	UGT2B11	-1.1844	1.11e-21	8.98e-20
ENSG00000169347.15	GP2	-1.16789	8.09e-36	6.55e-34
ENSG00000169906.5	S100G	-1.13847	3.31e-13	2.68e-11
ENSG00000198758.9	EPS8L3	-1.12564	1.27e-16	1.03e-14
ENSG00000198570.5	RD3	-1.117	2.57e-20	2.08e-18
ENSG00000196600.11	SLC22A25	-1.11083	4.16e-15	3.37e-13
ENSG00000119973.4	PRLHR	-1.10568	5.43e-09	4.4e-07
ENSG00000186115.11	CYP4F2	-1.10524	2.69e-15	2.18e-13
ENSG00000148513.16	ANKRD30A	-1.10228	9.06e-38	7.34e-36
ENSG00000185231.4	MC2R	-1.09518	7.62e-05	0.00616842
ENSG00000184276.2	DEFB108B	-1.08515	2.45e-06	0.000198326
ENSG00000152214.11	RIT2	-1.0847	7.38e-09	5.98e-07
ENSG00000176040.12	TMPRSS7	-1.07954	7.44e-18	6.03e-16
ENSG00000124237.5	C20orf85	-1.07716	2.3e-11	1.86e-09
ENSG00000196772.3	OR14A16	-1.05599	0.000177	0.0143376
ENSG00000177462.6	OR2T8	-1.05597	1e-12	8.1e-11
ENSG00000168830.7	HTR1E	-1.04981	2.7e-11	2.19e-09
ENSG00000276119.1	OR13C2	-1.04724	0.000505	0.0408666
ENSG00000173627.7	APOBEC4	-1.03905	5.31e-11	4.3e-09
ENSG00000196415.8	PRTN3	-1.03612	1.26e-16	1.02e-14
ENSG00000162456.8	KNCN	-1.02997	9.96e-07	8.07e-05
ENSG00000203985.9	LDLRAD1	-1.02384	1.46e-27	1.18e-25
ENSG00000204195.3	AWAT1	-1.02028	2.54e-12	2.06e-10
ENSG00000143595.11	AQP10	-1.01986	5.07e-13	4.11e-11
ENSG00000168515.3	SCGB1D1	-1.0162	3.42e-05	0.00276781
ENSG00000124812.13	CRISP1	-1.01588	1.02e-09	8.26e-08
ENSG00000122584.11	NXPH1	-1.01174	8.75e-19	7.09e-17
ENSG00000160182.2	TFF1	-1.01006	3e-38	2.43e-36
ENSG00000184716.12	SERINC4	-1.00938	1.08e-06	8.73e-05
ENSG00000198033.10	TUBA3C	-1.00736	3.73e-11	3.02e-09
ENSG00000162009.8	SSTR5	-1.49878	3.41e-09	2.76e-07
ENSG00000196620.7	UGT2B15	-1.49843	1.62e-26	1.31e-24
ENSG00000162992.3	NEUROD1	-1.49721	6.23e-05	0.00504348
ENSG00000196166.3	C8orf86	-1.49222	3.8e-22	3.08e-20
ENSG00000140798.14	ABCC12	-1.46686	3.41e-19	2.76e-17
ENSG00000182348.6	ZNF804B	-1.46639	4.49e-08	3.64e-06
ENSG00000181552.3	EDDM3B	-1.46039	2.05e-12	1.66e-10
ENSG00000170099.5	SERPINA6	-1.46011	1.91e-22	1.55e-20
ENSG00000184999.10	SLC22A10	-1.44573	1.98e-16	1.6e-14
ENSG00000225781.1	OR6V1	-1.44384	0.000124	0.0100257
ENSG00000180777.12	ANKRD30B	-1.44158	9.67e-35	7.83e-33
ENSG00000184911.13	DMRTC1B	-1.43993	6.83e-07	5.53e-05
ENSG00000197745.2	SCGB1D4	-1.43563	9.37e-05	0.00758891
ENSG00000110245.10	APOC3	-1.43307	1.32e-05	0.00107195
ENSG00000067646.10	ZFY	-1.431	2.59e-05	0.00209929
ENSG00000197437.3	OR13G1	-1.40572	3.23e-06	0.000261455
ENSG00000166509.9	CLEC3A	-1.40372	2.89e-21	2.34e-19
ENSG00000187048.11	CYP4A11	-1.39882	6.22e-19	5.04e-17
ENSG00000243543.7	WFDC6	-1.39263	1.18e-11	9.53e-10
ENSG00000198077.9	CYP2A7	-1.38407	9.95e-20	8.06e-18
ENSG00000116176.6	TPSG1	-1.37641	1.37e-30	1.11e-28
ENSG00000165863.15	C10orf82	-1.37394	4.22e-28	3.42e-26
ENSG00000176136.5	MC5R	-1.36493	7.69e-10	6.23e-08
ENSG00000156096.11	UGT2B4	-1.36272	1e-13	8.11e-12
ENSG00000105695.13	MAG	-1.35968	2.4e-25	1.94e-23
ENSG00000145839.1	IL9	-1.35859	1.93e-05	0.00156015
ENSG00000186526.11	CYP4F8	-1.35722	1.27e-21	1.03e-19
ENSG00000006128.10	TAC1	-1.35593	9.31e-16	7.54e-14
ENSG00000214415.3	GNAT3	-1.35307	4e-05	0.00324271
ENSG00000183878.14	UTY	-1.34281	9.29e-05	0.0075271
ENSG00000177212.3	OR2T33	-1.33391	8.72e-06	0.000706514
ENSG00000162989.4	KCNJ3	-1.32469	3.77e-37	3.05e-35
ENSG00000169393.7	ELSPBP1	-1.32357	0.00028	0.0226858
ENSG00000188100.8	FAM25A	-1.32057	3.79e-09	3.07e-07
ENSG00000163646.9	CLRN1	-1.31957	7.46e-09	6.04e-07
ENSG00000214518.3	KRTAP2-2	-1.31694	0.000282	0.0228484
ENSG00000125823.11	CSTL1	-1.31652	8.53e-09	6.91e-07
ENSG00000006071.10	ABCC8	-1.30789	9.54e-31	7.73e-29
ENSG00000112077.14	RHAG	-1.29794	8.43e-08	6.83e-06
ENSG00000204071.8	TCEAL6	-1.28534	9.9e-13	8.02e-11
ENSG00000114248.8	LRRC31	-1.28277	4.4e-23	3.56e-21
ENSG00000187855.5	ASCL4	-1.27767	2.84e-13	2.3e-11
ENSG00000151952.13	TMEM132D	-1.27504	5.48e-08	4.44e-06
ENSG00000168619.14	ADAM18	-1.27439	2.95e-05	0.00238965
ENSG00000175766.10	EIF4E1B	-1.26336	9.3e-10	7.53e-08
ENSG00000187003.6	ACTL7A	-1.25463	0.000476	0.0385789
ENSG00000135638.12	EMX1	-1.2457	1.04e-24	8.42e-23
ENSG00000173467.7	AGR3	-1.23698	2.21e-44	1.79e-42
ENSG00000134240.10	HMGCS2	-1.23668	5.37e-23	4.35e-21
ENSG00000101441.4	CST4	-1.23411	1.3e-19	1.05e-17
ENSG00000185002.8	RFX6	-1.23318	3.05e-10	2.47e-08
ENSG00000118526.6	TCF21	-1.23302	2.6e-06	0.000210198
ENSG00000129744.2	ART1	-1.22949	6.72e-10	5.44e-08
ENSG00000166090.8	IL25	-1.22624	1.39e-05	0.00112926
ENSG00000104237.6	RP1	-1.2224	6.83e-18	5.53e-16
ENSG00000126952.15	NXF5	-1.21823	1.4e-11	1.13e-09
ENSG00000176769.9	TCERG1L	-1.21459	1.91e-12	1.55e-10
ENSG00000205669.2	ACOT6	-1.2142	2.52e-13	2.04e-11
ENSG00000184210.5	DGAT2L6	-1.21202	2.38e-08	1.93e-06
ENSG00000135413.7	LACRT	-1.21067	9.06e-07	7.34e-05
ENSG00000159763.3	PIP	-1.21029	6.65e-21	5.39e-19
ENSG00000162460.6	TMEM82	-1.2092	3.98e-09	3.22e-07
ENSG00000145920.13	CPLX2	-1.20504	1.06e-05	0.000854638
ENSG00000164756.11	SLC30A8	-1.20496	3.72e-26	3.01e-24
ENSG00000212901.3	KRTAP3-1	-1.20395	1.16e-06	9.36e-05
ENSG00000118271.8	TTR	-1.20262	8e-06	0.000647983
ENSG00000204687.4	MAS1L	-1.20232	1.69e-09	1.37e-07
ENSG00000170324.18	FRMPD2	-1.20109	7.58e-20	6.14e-18
ENSG00000183695.2	MRGPRX2	-1.20027	0.000146	0.011812
ENSG00000183273.5	CCDC60	-1.1994	9.36e-09	7.58e-07
ENSG00000186910.3	SERPINA11	-1.19811	1.75e-28	1.42e-26
ENSG00000108878.4	CACNG1	-1.19738	2.53e-21	2.05e-19
ENSG00000135346.7	CGA	-1.19283	3.49e-14	2.83e-12
ENSG00000186732.12	MPPED1	-1.19237	1.68e-12	1.36e-10
ENSG00000177047.6	IFNW1	-1.19189	0.000191	0.015475
ENSG00000171487.13	NLRP5	-1.19067	7.8e-10	6.32e-08
ENSG00000155511.16	GRIA1	-1.18933	4.94e-15	4e-13
ENSG00000164287.11	CDC20B	-1.18865	9.69e-21	7.85e-19
ENSG00000124467.17	PSG8	-1.18634	0.000167	0.0135373
ENSG00000146360.8	GPR6	-1.18631	7.45e-06	0.000603262
ENSG00000174156.12	GSTA3	-1.1851	4.81e-09	3.9e-07
ENSG00000105388.13	CEACAM5	-1.1823	2.91e-25	2.36e-23
ENSG00000130561.15	SAG	-1.17923	6.28e-22	5.09e-20
ENSG00000091138.11	SLC26A3	-1.17699	2.81e-24	2.28e-22
ENSG00000109101.6	FOXN1	-1.17585	3.11e-15	2.52e-13
ENSG00000205022.8	PABPN1L	-1.17578	6.57e-08	5.32e-06
ENSG00000170743.15	SYT9	-1.17551	2.41e-33	1.95e-31
ENSG00000182938.4	OTOP3	-1.17228	2.35e-05	0.00190728
ENSG00000100867.13	DHRS2	-1.17028	1.35e-24	1.09e-22
ENSG00000273111.4	LYPD4	-1.16994	3.7e-07	3e-05
ENSG00000180219.1	FAM71C	-1.16627	8.28e-08	6.71e-06
ENSG00000169836.4	TACR3	-1.16485	1.26e-09	1.02e-07
ENSG00000152086.8	TUBA3E	-1.16455	3.81e-24	3.09e-22
ENSG00000081051.6	AFP	-1.16455	7.25e-14	5.87e-12
ENSG00000172232.8	AZU1	-1.16105	2.51e-15	2.03e-13
ENSG00000142224.14	IL19	-1.15508	8.8e-09	7.13e-07
ENSG00000171564.10	FGB	-1.15504	5.46e-06	0.000442374
ENSG00000132911.4	NMUR2	-1.15097	9.48e-09	7.68e-07
ENSG00000254440.3	PBOV1	-1.14904	2.53e-10	2.05e-08
ENSG00000110243.10	APOA5	-1.14879	5.99e-07	4.85e-05
ENSG00000113520.9	IL4	-1.14826	7.01e-07	5.68e-05
ENSG00000204595.1	DPRX	-1.14649	0.000157	0.0127319
ENSG00000160339.14	FCN2	-1.14522	2.28e-13	1.85e-11
ENSG00000128250.5	RFPL1	-1.14409	1.16e-05	0.000939521
ENSG00000106631.7	MYL7	-1.14243	1.17e-06	9.49e-05
ENSG00000170298.14	LGALS9B	-1.14204	6.65e-09	5.39e-07
ENSG00000153002.10	CPB1	-1.14023	1.44e-31	1.17e-29
ENSG00000139865.15	TTC6	-1.13995	3.8e-37	3.08e-35
ENSG00000204941.12	PSG5	-1.139	1.14e-09	9.22e-08
ENSG00000141977.8	CIB3	-1.13591	6.12e-21	4.96e-19
ENSG00000077498.8	TYR	-1.13559	1.3e-06	0.0001049
ENSG00000147041.10	SYTL5	-1.13303	1.99e-31	1.61e-29
ENSG00000156564.8	LRFN2	-1.13086	1.46e-19	1.18e-17
ENSG00000075891.20	PAX2	-1.12786	1.62e-16	1.31e-14
ENSG00000106927.10	AMBP	-1.1257	1.03e-23	8.34e-22
ENSG00000187980.6	PLA2G2C	-1.12451	1.36e-10	1.1e-08
ENSG00000153347.8	FAM81B	-1.12218	1.04e-18	8.43e-17
ENSG00000081800.7	SLC13A1	-1.11694	0.000207	0.0167734
ENSG00000079393.19	DUSP13	-1.11568	4.96e-15	4.02e-13
ENSG00000169777.6	TAS2R1	-1.11491	1.69e-05	0.00136707
ENSG00000205867.3	KRTAP5-2	-1.11314	1.98e-05	0.00160515
ENSG00000149534.7	MS4A2	-1.11296	3.2e-20	2.59e-18
ENSG00000102145.12	GATA1	-1.11289	1.63e-09	1.32e-07
ENSG00000081138.12	CDH7	-1.10966	1.02e-12	8.25e-11
ENSG00000183747.10	ACSM2A	-1.10922	4.57e-06	0.000370506
ENSG00000142025.14	DMRTC2	-1.10909	2.56e-07	2.07e-05
ENSG00000170893.3	TRH	-1.10758	1.53e-19	1.24e-17
ENSG00000177551.5	NHLH2	-1.10484	2.21e-10	1.79e-08
ENSG00000179023.8	KLHDC7A	-1.10364	2.06e-23	1.67e-21
ENSG00000171557.15	FGG	-1.10273	5.01e-05	0.0040563
ENSG00000109906.12	ZBTB16	-1.09971	2.07e-15	1.68e-13
ENSG00000221888.3	OR1C1	-1.09847	7.65e-05	0.00620046
ENSG00000178568.12	ERBB4	-1.0971	1.81e-37	1.47e-35
ENSG00000129654.7	FOXJ1	-1.09561	2.4e-10	1.94e-08
ENSG00000108231.10	LGI1	-1.09506	1.09e-07	8.86e-06
ENSG00000142515.13	KLK3	-1.09188	6.16e-08	4.99e-06
ENSG00000144191.10	CNGA3	-1.0891	5.33e-17	4.32e-15
ENSG00000188175.8	HEPACAM2	-1.0889	3.27e-20	2.65e-18
ENSG00000135409.9	AMHR2	-1.08702	1.09e-12	8.79e-11
ENSG00000003989.15	SLC7A2	-1.08612	3.38e-53	2.74e-51
ENSG00000149516.12	MS4A3	-1.0844	4.61e-05	0.00373261
ENSG00000183654.8	2020-03-11	-1.08396	6.09e-07	4.93e-05
ENSG00000126010.5	GRPR	-1.08138	1.54e-32	1.25e-30
ENSG00000168907.12	PLA2G4F	-1.07845	1.54e-18	1.25e-16
ENSG00000172995.15	ARPP21	-1.07493	1.67e-08	1.35e-06
ENSG00000203942.4	C10orf62	-1.07473	0.000135	0.0109577
ENSG00000204677.9	FAM153C	-1.07469	1.81e-13	1.47e-11
ENSG00000127588.4	GNG13	-1.07452	2.09e-10	1.69e-08
ENSG00000150526.10	MIA2	-1.07364	0.000148	0.0119844
ENSG00000164334.14	FAM170A	-1.07139	3.68e-07	2.98e-05
ENSG00000110169.9	HPX	-1.06616	1.85e-37	1.5e-35
ENSG00000123171.6	CCDC70	-1.06547	2.02e-05	0.00163629
ENSG00000170054.13	SERPINA9	-1.0634	8.46e-14	6.85e-12
ENSG00000170950.4	PGK2	-1.06267	4.67e-05	0.00378265
ENSG00000110484.6	SCGB2A2	-1.06122	9.68e-27	7.84e-25
ENSG00000126266.3	FFAR1	-1.06035	1.27e-06	0.000102547
ENSG00000070193.4	FGF10	-1.05837	8.22e-18	6.66e-16
ENSG00000180043.10	FAM71E2	-1.05831	0.000202	0.0163369
ENSG00000197561.5	ELANE	-1.05779	1.28e-05	0.00103714
ENSG00000183668.16	PSG9	-1.0569	8.16e-06	0.000661074
ENSG00000166152.3	C16orf78	-1.0533	0.000471	0.0381559
ENSG00000160180.15	TFF3	-1.05085	7.86e-42	6.37e-40
ENSG00000082175.13	PGR	-1.04945	9.28e-58	7.52e-56
ENSG00000169306.8	IL1RAPL1	-1.04737	1.14e-08	9.24e-07
ENSG00000174498.12	IGDCC3	-1.04589	5.42e-22	4.39e-20
ENSG00000181541.5	MAB21L2	-1.04523	1.69e-08	1.37e-06
ENSG00000171560.13	FGA	-1.04513	6.16e-05	0.00499287
ENSG00000188716.5	DUPD1	-1.04273	3.63e-05	0.00294162
ENSG00000091831.20	ESR1	-1.04256	3.74e-73	3.03e-71
ENSG00000167360.4	OR51Q1	-1.04136	0.000407	0.032996
ENSG00000057593.12	F7	-1.03883	2.4e-32	1.94e-30
ENSG00000165731.16	RET	-1.03729	7.1e-38	5.75e-36
ENSG00000177511.5	ST8SIA3	-1.03727	0.00041	0.0331991
ENSG00000150628.5	SPATA4	-1.03335	5.42e-16	4.39e-14
ENSG00000198681.6	MAGEA1	-1.03012	1.61e-05	0.00130277
ENSG00000229453.2	SPINK8	-1.03001	1.36e-12	1.1e-10
ENSG00000159224.4	GIP	-1.0278	4.38e-05	0.00354701
ENSG00000078579.8	FGF20	-1.02728	7.74e-09	6.27e-07
ENSG00000090534.16	THPO	-1.02701	2.51e-42	2.03e-40
ENSG00000104755.13	ADAM2	-1.02619	0.000394	0.0319284
ENSG00000078328.18	RBFOX1	-1.02559	4.51e-07	3.65e-05
ENSG00000266200.5	PNLIPRP2	-1.02536	4.99e-08	4.04e-06
ENSG00000115705.19	TPO	-1.02434	4.35e-19	3.52e-17
ENSG00000145626.10	UGT3A1	-1.02316	5.34e-05	0.00432298
ENSG00000137948.17	BRDT	-1.02257	7.9e-11	6.4e-09
ENSG00000124935.3	SCGB1D2	-1.02204	9.89e-23	8.01e-21
ENSG00000188488.12	SERPINA5	-1.02174	1.01e-23	8.21e-22
ENSG00000143473.10	KCNH1	-1.02167	5.48e-30	4.44e-28
ENSG00000107485.14	GATA3	-1.0207	3.21e-42	2.6e-40
ENSG00000213424.7	KRT222	-1.01853	5.62e-18	4.55e-16
ENSG00000009709.10	PAX7	-1.01794	5.04e-06	0.000408
ENSG00000187747.2	OR52B6	-1.01777	0.000462	0.0374445
ENSG00000066813.13	ACSM2B	-1.01688	6.04e-06	0.000489299
ENSG00000096088.15	PGC	-1.01049	2.74e-05	0.00221636
ENSG00000169900.6	PYDC1	-1.00866	2.32e-06	0.000187634
ENSG00000213231.11	TCL1B	-1.00858	5.01e-05	0.00406009
ENSG00000108018.14	SORCS1	-1.00645	1.14e-16	9.24e-15
ENSG00000215910.6	C1orf167	-1.00503	6.7e-11	5.43e-09
ENSG00000198183.10	BPIFA1	-1.00471	0.000507	0.0410783
ENSG00000009765.13	IYD	-1.00414	1.72e-15	1.39e-13
ENSG00000106541.10	AGR2	-1.00365	1.74e-43	1.41e-41
ENSG00000136546.12	SCN7A	-1.00231	2.64e-22	2.14e-20
ENSG00000064787.11	BCAS1	-1.00224	6.26e-48	5.07e-46
ENSG00000188133.5	TMEM215	-1.00214	1.27e-09	1.03e-07
ENSG00000160307.8	S100B	1.00012	5.53e-26	4.48e-24
ENSG00000185306.11	C12orf56	1.00044	2.09e-11	1.69e-09
ENSG00000185686.16	PRAME	1.00176	1.48e-30	1.2e-28
ENSG00000241697.4	TMEFF1	1.00187	9.36e-15	7.58e-13
ENSG00000105675.7	ATP4A	1.00433	3.21e-09	2.6e-07
ENSG00000100473.14	COCH	1.00435	3.11e-17	2.52e-15
ENSG00000100341.10	PNPLA5	1.00465	0.000189	0.0152931
ENSG00000106178.5	CCL24	1.0054	2.12e-11	1.72e-09
ENSG00000169297.7	NR0B1	1.00557	1.28e-05	0.00103621
ENSG00000136231.12	IGF2BP3	1.0058	1.64e-23	1.33e-21
ENSG00000102837.6	OLFM4	1.00587	1.22e-09	9.92e-08
ENSG00000173250.2	GPR151	1.00816	0.000501	0.0405749
ENSG00000239590.1	OR1J4	1.01004	9.66e-06	0.000782408
ENSG00000124818.13	OPN5	1.0101	0.000102	0.00826848
ENSG00000124159.14	MATN4	1.01061	9.49e-40	7.69e-38
ENSG00000140835.9	CHST4	1.01069	5.67e-21	4.59e-19
ENSG00000167633.15	KIR3DL1	1.01268	4.14e-05	0.00335115
ENSG00000164485.13	IL22RA2	1.01286	4.6e-22	3.73e-20
ENSG00000140506.15	LMAN1L	1.01396	4.36e-05	0.00352944
ENSG00000171450.5	CDK5R2	1.01403	1.62e-10	1.31e-08
ENSG00000114547.8	ROPN1B	1.01466	8.07e-33	6.54e-31
ENSG00000204021.3	LIPK	1.01473	6.16e-10	4.99e-08
ENSG00000179914.4	ITLN1	1.01595	3.16e-09	2.56e-07
ENSG00000228278.3	ORM2	1.01691	1.17e-09	9.45e-08
ENSG00000080511.3	RDH8	1.02087	2.84e-06	0.00022965
ENSG00000168928.11	CTRB2	1.0209	5.36e-06	0.000433816
ENSG00000197376.2	OR8S1	1.02138	2.59e-06	0.000209685
ENSG00000011677.11	GABRA3	1.02166	9.9e-09	8.02e-07
ENSG00000167941.2	SOST	1.02193	2.46e-08	1.99e-06
ENSG00000184995.7	IFNE	1.02248	2.48e-05	0.00200526
ENSG00000054598.6	FOXC1	1.02263	1.31e-45	1.06e-43
ENSG00000189013.13	KIR2DL4	1.02397	3.53e-09	2.86e-07
ENSG00000107831.11	FGF8	1.02455	3.7e-07	3e-05
ENSG00000186897.4	C1QL4	1.02517	2.46e-39	1.99e-37
ENSG00000104332.10	SFRP1	1.02553	1.41e-39	1.14e-37
ENSG00000242550.4	SERPINB10	1.02746	7.04e-07	5.7e-05
ENSG00000176887.6	SOX11	1.02826	4.05e-26	3.28e-24
ENSG00000152430.16	BOLL	1.02919	1.26e-07	1.02e-05
ENSG00000198028.3	ZNF560	1.0292	1.86e-07	1.51e-05
ENSG00000186860.4	KRTAP17-1	1.0301	4.91e-05	0.00397408
ENSG00000131019.9	ULBP3	1.031	3.95e-41	3.2e-39
ENSG00000111245.13	MYL2	1.0315	3.85e-05	0.00312221
ENSG00000110693.14	SOX6	1.0327	3.93e-22	3.18e-20
ENSG00000124205.14	EDN3	1.03326	1.46e-06	0.00011796
ENSG00000088926.12	F11	1.03347	0.000253	0.0204579
ENSG00000164841.4	TMEM74	1.03437	2.31e-38	1.87e-36
ENSG00000241186.6	TDGF1	1.03515	3.17e-11	2.57e-09
ENSG00000198930.11	CSAG1	1.03719	4.16e-08	3.37e-06
ENSG00000157884.9	CIB4	1.03726	4.44e-08	3.6e-06
ENSG00000019169.10	MARCO	1.03913	4.07e-27	3.3e-25
ENSG00000196344.10	ADH7	1.03955	0.000484	0.0392006
ENSG00000163661.3	PTX3	1.03992	2.72e-28	2.2e-26
ENSG00000143556.7	S100A7	1.03998	9.94e-08	8.05e-06
ENSG00000188089.12	PLA2G4E	1.04137	7.69e-10	6.23e-08
ENSG00000172782.10	FADS6	1.04495	9.06e-11	7.34e-09
ENSG00000100142.13	POLR2F	1.04795	2.77e-35	2.24e-33
ENSG00000120937.8	NPPB	1.04808	0.000528	0.0427831
ENSG00000124875.8	CXCL6	1.0486	4.88e-24	3.95e-22
ENSG00000139053.2	PDE6H	1.05055	5.26e-06	0.000425716
ENSG00000084453.15	SLCO1A2	1.05059	5.95e-11	4.82e-09
ENSG00000278637.1	HIST1H4A	1.05065	6.57e-05	0.00532414
ENSG00000131668.12	BARX1	1.05079	1.74e-12	1.41e-10
ENSG00000187715.12	KBTBD12	1.05169	2e-13	1.62e-11
ENSG00000158748.3	HTR6	1.0517	1.85e-21	1.5e-19
ENSG00000262406.2	MMP12	1.05352	4.07e-25	3.3e-23
ENSG00000144481.15	TRPM8	1.0537	1.7e-23	1.38e-21
ENSG00000117148.7	ACTL8	1.05393	1.27e-18	1.03e-16
ENSG00000171540.7	OTP	1.05485	4.15e-09	3.36e-07
ENSG00000168843.12	FSTL5	1.05564	3.09e-06	0.000250175
ENSG00000108242.11	CYP2C18	1.056	3.81e-07	3.09e-05
ENSG00000140107.10	SLC25A47	1.05724	1.89e-12	1.53e-10
ENSG00000163739.4	CXCL1	1.05781	3.27e-28	2.65e-26
ENSG00000128610.10	FEZF1	1.05967	2.93e-06	0.000236939
ENSG00000158516.10	CPA2	1.06053	3.2e-19	2.59e-17
ENSG00000215853.3	RPTN	1.06092	0.000443	0.0358624
ENSG00000105205.6	CLC	1.06095	0.000117	0.00949709
ENSG00000186652.8	PRG2	1.0612	5.07e-10	4.11e-08
ENSG00000178084.1	HTR3C	1.06161	8.16e-05	0.00660962
ENSG00000167656.4	LY6D	1.06192	5.21e-18	4.22e-16
ENSG00000163735.6	CXCL5	1.06274	4.16e-34	3.37e-32
ENSG00000204657.3	OR2H2	1.06532	5.26e-08	4.26e-06
ENSG00000134873.8	CLDN10	1.06615	5.89e-10	4.77e-08
ENSG00000182256.11	GABRG3	1.06763	6.04e-12	4.89e-10
ENSG00000170162.12	VGLL2	1.06866	4.52e-05	0.00366223
ENSG00000126233.1	SLURP1	1.0688	9.06e-17	7.34e-15
ENSG00000143107.7	FNDC7	1.06892	7.68e-10	6.22e-08
ENSG00000231738.9	TSPAN19	1.06898	3.42e-05	0.00276857
ENSG00000185634.10	SHC4	1.07121	3.35e-24	2.71e-22
ENSG00000221887.5	HMSD	1.07205	6.91e-18	5.6e-16
ENSG00000146090.14	RASGEF1C	1.07324	2.32e-36	1.88e-34
ENSG00000120440.12	TTLL2	1.07545	1.14e-17	9.22e-16
ENSG00000006377.10	DLX6	1.07592	2.35e-14	1.9e-12
ENSG00000069482.6	GAL	1.07595	4.32e-37	3.5e-35
ENSG00000176381.5	PRR18	1.076	1.03e-18	8.36e-17
ENSG00000204001.8	LCN8	1.07664	3.32e-05	0.00269205
ENSG00000167754.11	KLK5	1.07783	2.22e-13	1.8e-11
ENSG00000184788.11	SATL1	1.07992	1.33e-05	0.00107685
ENSG00000147655.9	RSPO2	1.08156	1.47e-10	1.19e-08
ENSG00000186442.7	KRT3	1.08309	6.38e-12	5.17e-10
ENSG00000171855.6	IFNB1	1.08444	6.09e-05	0.0049313
ENSG00000121742.14	GJB6	1.08518	3.79e-27	3.07e-25
ENSG00000159556.8	ISL2	1.08551	1.65e-16	1.34e-14
ENSG00000154611.13	PSMA8	1.08573	2.92e-05	0.00236593
ENSG00000156150.6	ALX3	1.08721	1.06e-09	8.62e-08
ENSG00000189001.9	SBSN	1.08764	1.75e-26	1.42e-24
ENSG00000141639.10	MAPK4	1.08892	1.06e-35	8.57e-34
ENSG00000133475.15	GGT2	1.08962	7.67e-08	6.21e-06
ENSG00000204711.7	C9orf135	1.09084	7.16e-08	5.8e-06
ENSG00000124469.9	CEACAM8	1.09109	0.000355	0.0287488
ENSG00000168484.11	SFTPC	1.09218	4.16e-05	0.003372
ENSG00000124557.11	BTN1A1	1.09235	2.4e-18	1.94e-16
ENSG00000205057.4	CLLU1OS	1.09734	6.84e-13	5.54e-11
ENSG00000146039.9	SLC17A4	1.09768	0.000283	0.022898
ENSG00000134365.11	CFHR4	1.09804	0.00022	0.0178191
ENSG00000177938.4	CAPZA3	1.0994	9.94e-05	0.00805418
ENSG00000100012.10	SEC14L3	1.10004	1.83e-06	0.000148485
ENSG00000170523.3	KRT83	1.10142	5.19e-22	4.2e-20
ENSG00000092054.12	MYH7	1.10256	6.51e-10	5.27e-08
ENSG00000275379.1	HIST1H3I	1.10321	6.41e-08	5.19e-06
ENSG00000155918.6	RAET1L	1.10461	1.37e-25	1.11e-23
ENSG00000125498.18	KIR2DL1	1.10564	8.24e-06	0.000667279
ENSG00000169035.10	KLK7	1.10607	7.65e-12	6.2e-10
ENSG00000067842.16	ATP2B3	1.10636	1.88e-13	1.52e-11
ENSG00000174502.17	SLC26A9	1.10656	4.31e-35	3.49e-33
ENSG00000096395.9	MLN	1.10719	1.4e-06	0.000113763
ENSG00000158764.6	ITLN2	1.10729	2.31e-07	1.87e-05
ENSG00000088386.14	SLC15A1	1.10865	2.85e-33	2.31e-31
ENSG00000174963.16	ZIC4	1.11163	1.83e-24	1.48e-22
ENSG00000107447.6	DNTT	1.11263	0.000367	0.0297307
ENSG00000163793.11	DNAJC5G	1.11358	2.56e-08	2.07e-06
ENSG00000132972.17	RNF17	1.11526	2.48e-08	2.01e-06
ENSG00000148798.8	INA	1.11605	6.38e-27	5.17e-25
ENSG00000170748.6	RBMXL2	1.1174	5.49e-05	0.00444823
ENSG00000159650.7	UROC1	1.11755	1.88e-17	1.52e-15
ENSG00000147869.4	CER1	1.11824	7.78e-05	0.00630381
ENSG00000274997.1	HIST1H2AH	1.11939	7.26e-18	5.88e-16
ENSG00000179774.8	ATOH7	1.1199	3.1e-18	2.51e-16
ENSG00000117322.15	CR2	1.12198	9.56e-18	7.74e-16
ENSG00000108702.3	CCL1	1.12248	1.4e-08	1.13e-06
ENSG00000169474.4	SPRR1A	1.12275	8.53e-08	6.91e-06
ENSG00000259384.5	GH1	1.12309	3.2e-09	2.59e-07
ENSG00000112280.14	COL9A1	1.12719	8.26e-14	6.69e-12
ENSG00000187690.3	CXorf67	1.13035	1.07e-06	8.66e-05
ENSG00000165606.7	DRGX	1.13178	1.12e-06	9.08e-05
ENSG00000204347.3	BTBD17	1.13249	2.45e-06	0.000198312
ENSG00000179046.7	TRIML2	1.13331	2.46e-13	1.99e-11
ENSG00000072041.15	SLC6A15	1.13392	1.25e-11	1.01e-09
ENSG00000092345.12	DAZL	1.13424	3.83e-16	3.1e-14
ENSG00000185915.5	KLHL34	1.13721	2.85e-16	2.31e-14
ENSG00000185899.1	TAS2R60	1.13806	5.76e-05	0.0046672
ENSG00000166407.12	LMO1	1.13938	2.11e-10	1.71e-08
ENSG00000216588.7	IGSF23	1.14024	4.38e-18	3.55e-16
ENSG00000102195.8	GPR50	1.1428	0.000369	0.0299254
ENSG00000186832.7	KRT16	1.14433	8.49e-34	6.88e-32
ENSG00000187689.8	AMTN	1.14723	1.63e-11	1.32e-09
ENSG00000042304.9	C2orf83	1.14891	0.000431	0.0349235
ENSG00000164123.6	C4orf45	1.14926	1.36e-10	1.1e-08
ENSG00000163221.8	S100A12	1.14972	2.16e-11	1.75e-09
ENSG00000136931.8	NR5A1	1.14989	5.72e-11	4.63e-09
ENSG00000189167.10	ZAR1L	1.15099	2.75e-14	2.23e-12
ENSG00000082293.11	COL19A1	1.15142	3.36e-18	2.72e-16
ENSG00000183571.9	PGPEP1L	1.1517	3.27e-14	2.65e-12
ENSG00000152977.8	ZIC1	1.15195	3.52e-31	2.85e-29
ENSG00000144834.11	TAGLN3	1.15292	1.93e-15	1.56e-13
ENSG00000129221.13	AIPL1	1.15659	9e-07	7.29e-05
ENSG00000105143.11	SLC1A6	1.15951	2.99e-12	2.42e-10
ENSG00000110680.11	CALCA	1.16149	3.43e-08	2.78e-06
ENSG00000136155.15	SCEL	1.16251	1.93e-15	1.56e-13
ENSG00000149452.14	SLC22A8	1.16252	4.3e-05	0.00347904
ENSG00000159495.7	TGM7	1.16643	1.35e-07	1.09e-05
ENSG00000174562.12	KLK15	1.16665	4.83e-05	0.00391497
ENSG00000124003.12	MOGAT1	1.1667	1.27e-15	1.03e-13
ENSG00000108688.10	CCL7	1.16806	2.35e-14	1.9e-12
ENSG00000134760.5	DSG1	1.16835	5.14e-13	4.16e-11
ENSG00000171402.13	XAGE3	1.16835	0.000153	0.0124227
ENSG00000073754.5	CD5L	1.16886	1.73e-07	1.4e-05
ENSG00000110203.7	FOLR3	1.16941	1.42e-08	1.15e-06
ENSG00000147588.6	PMP2	1.17006	4.47e-06	0.000362064
ENSG00000184697.6	CLDN6	1.17075	3.6e-20	2.92e-18
ENSG00000102243.11	VGLL1	1.17445	9.37e-36	7.59e-34
ENSG00000169509.5	CRCT1	1.17537	0.000466	0.037743
ENSG00000163586.8	FABP1	1.17724	7.83e-06	0.00063452
ENSG00000133488.13	SEC14L4	1.17765	1.95e-17	1.58e-15
ENSG00000163737.3	PF4	1.1798	2.48e-08	2.01e-06
ENSG00000158901.10	WFDC8	1.18068	6.95e-05	0.00562794
ENSG00000253831.1	ETV3L	1.18193	1.57e-20	1.27e-18
ENSG00000099715.13	PCDH11Y	1.18207	0.00018	0.0145694
ENSG00000171403.8	KRT9	1.18402	2.3e-17	1.86e-15
ENSG00000134538.2	SLCO1B1	1.18456	7.8e-05	0.00631519
ENSG00000166984.10	TCP10L2	1.18555	6.35e-08	5.14e-06
ENSG00000205420.9	KRT6A	1.18573	4.73e-22	3.83e-20
ENSG00000170486.9	KRT72	1.18689	3.88e-11	3.14e-09
ENSG00000187783.10	TMEM72	1.18697	2.44e-14	1.98e-12
ENSG00000113946.3	CLDN16	1.18778	3.63e-22	2.94e-20
ENSG00000151962.6	RBM46	1.18911	8.9e-09	7.21e-07
ENSG00000205882.7	DEFB134	1.19012	0.000116	0.00937345
ENSG00000163736.3	PPBP	1.19036	2.79e-10	2.26e-08
ENSG00000179674.3	ARL14	1.19046	4.47e-11	3.62e-09
ENSG00000164744.11	SUN3	1.19154	8.06e-16	6.53e-14
ENSG00000101425.11	BPI	1.19155	1.48e-23	1.2e-21
ENSG00000156219.15	ART3	1.19283	2.4e-38	1.94e-36
ENSG00000163421.7	PROK2	1.19732	3.04e-19	2.46e-17
ENSG00000171234.12	UGT2B7	1.19771	4.77e-24	3.86e-22
ENSG00000203786.6	KPRP	1.19816	0.000296	0.0239562
ENSG00000143452.14	HORMAD1	1.20009	2.42e-25	1.96e-23
ENSG00000164434.10	FABP7	1.20195	4.78e-29	3.87e-27
ENSG00000176635.16	HORMAD2	1.20345	1.31e-07	1.06e-05
ENSG00000166527.6	CLEC4D	1.20421	2.23e-26	1.81e-24
ENSG00000125798.13	FOXA2	1.20479	5.06e-06	0.000409528
ENSG00000118733.15	OLFM3	1.20506	5.85e-07	4.74e-05
ENSG00000133742.12	CA1	1.20596	9e-15	7.29e-13
ENSG00000179636.13	TPPP2	1.20683	4.32e-13	3.5e-11
ENSG00000124102.4	PI3	1.20715	1.48e-27	1.2e-25
ENSG00000165462.5	PHOX2A	1.20885	1.49e-06	0.000120745
ENSG00000152463.13	OLAH	1.20994	4.09e-29	3.31e-27
ENSG00000140600.15	SH3GL3	1.21049	6.78e-20	5.49e-18
ENSG00000164400.5	CSF2	1.21081	2.44e-16	1.98e-14
ENSG00000205846.3	CLEC6A	1.21333	8.32e-11	6.74e-09
ENSG00000197353.3	LYPD2	1.21648	4.51e-07	3.65e-05
ENSG00000184478.6	OR56A3	1.21839	0.000102	0.00828667
ENSG00000187581.2	COX8C	1.21865	1.78e-11	1.44e-09
ENSG00000006116.3	CACNG3	1.21876	9.86e-06	0.000798583
ENSG00000188763.4	FZD9	1.22042	1.12e-38	9.04e-37
ENSG00000183729.3	NPBWR1	1.22064	5.04e-10	4.08e-08
ENSG00000148377.5	IDI2	1.22137	3.56e-09	2.88e-07
ENSG00000111783.11	RFX4	1.22336	7.72e-12	6.25e-10
ENSG00000242019.1	KIR3DL3	1.22445	0.000156	0.0126138
ENSG00000186007.8	LEMD1	1.22528	1.78e-44	1.44e-42
ENSG00000244414.5	CFHR1	1.22604	4.32e-06	0.000350066
ENSG00000104044.14	OCA2	1.2269	3.85e-21	3.12e-19
ENSG00000075388.3	FGF4	1.22861	0.000196	0.0158582
ENSG00000010438.15	PRSS3	1.22884	2.96e-24	2.4e-22
ENSG00000186038.8	HTR3E	1.22947	2.36e-08	1.91e-06
ENSG00000138684.6	IL21	1.23034	3.88e-09	3.14e-07
ENSG00000118972.1	FGF23	1.23335	0.000282	0.0228428
ENSG00000153820.11	SPHKAP	1.2364	1.3e-14	1.05e-12
ENSG00000179869.13	ABCA13	1.24119	6.28e-33	5.09e-31
ENSG00000170465.9	KRT6C	1.24333	2.17e-21	1.76e-19
ENSG00000144962.6	SPATA16	1.24771	0.000325	0.0263373
ENSG00000157851.15	DPYSL5	1.25463	8.8e-17	7.13e-15
ENSG00000136099.12	PCDH8	1.25659	1.56e-22	1.26e-20
ENSG00000126890.13	CTAG2	1.26213	6.94e-05	0.00562179
ENSG00000215131.9	C16orf90	1.26393	3.53e-11	2.86e-09
ENSG00000114638.6	UPK1B	1.26402	1.17e-14	9.51e-13
ENSG00000130287.12	NCAN	1.26498	5.2e-18	4.21e-16
ENSG00000116996.8	ZP4	1.26715	4.12e-07	3.34e-05
ENSG00000163218.13	PGLYRP4	1.27061	1.31e-24	1.06e-22
ENSG00000132975.7	GPR12	1.27095	2.41e-22	1.95e-20
ENSG00000143536.7	CRNN	1.27101	9.36e-05	0.00757771
ENSG00000137252.8	HCRTR2	1.27319	6.42e-11	5.2e-09
ENSG00000086506.2	HBQ1	1.27461	1.46e-09	1.18e-07
ENSG00000184647.9	PRSS55	1.27621	4.33e-07	3.51e-05
ENSG00000169469.8	SPRR1B	1.27647	2.95e-08	2.39e-06
ENSG00000106128.17	GHRHR	1.27675	1.74e-15	1.41e-13
ENSG00000119919.10	NKX2-3	1.27841	7.81e-08	6.33e-06
ENSG00000169676.5	DRD5	1.27884	1.4e-07	1.13e-05
ENSG00000103546.17	SLC6A2	1.28306	2e-27	1.62e-25
ENSG00000170279.2	C7orf33	1.28655	1.75e-05	0.0014197
ENSG00000101327.7	PDYN	1.28721	9.08e-06	0.000735754
ENSG00000258083.1	OR9A4	1.28816	2.86e-05	0.00231424
ENSG00000147246.8	HTR2C	1.29033	3.04e-07	2.46e-05
ENSG00000163012.3	ZSWIM2	1.2916	4.6e-05	0.0037294
ENSG00000137674.3	MMP20	1.29272	3.72e-16	3.01e-14
ENSG00000174417.2	TRHR	1.29527	4.21e-07	3.41e-05
ENSG00000175121.10	WFDC5	1.29634	8.86e-10	7.18e-08
ENSG00000189182.8	KRT77	1.29678	4.47e-10	3.62e-08
ENSG00000100121.11	GGTLC2	1.29775	1.52e-08	1.23e-06
ENSG00000107187.14	LHX3	1.29916	1.07e-05	0.000866857
ENSG00000189375.9	TBC1D28	1.2998	3.17e-05	0.00256505
ENSG00000186297.10	GABRA5	1.30041	4.3e-12	3.48e-10
ENSG00000115592.10	PRKAG3	1.30291	8.25e-29	6.68e-27
ENSG00000135902.8	CHRND	1.30461	2.86e-08	2.32e-06
ENSG00000135443.7	KRT85	1.30575	1.75e-11	1.42e-09
ENSG00000143105.6	KCNA10	1.31348	0.000104	0.00846139
ENSG00000179673.4	RPRML	1.31616	3.23e-09	2.62e-07
ENSG00000187094.10	CCK	1.31637	2.04e-12	1.65e-10
ENSG00000144010.8	TRIM43B	1.31681	0.000541	0.0438357
ENSG00000169688.10	MT1B	1.32466	0.000333	0.0269417
ENSG00000136928.4	GABBR2	1.32473	4.4e-39	3.56e-37
ENSG00000157219.3	HTR5A	1.32793	0.000541	0.0437886
ENSG00000137440.4	FGFBP1	1.3282	1.12e-29	9.05e-28
ENSG00000186452.9	TMPRSS12	1.33548	1.85e-28	1.5e-26
ENSG00000170178.6	HOXD12	1.33666	1.35e-06	0.000109438
ENSG00000089116.3	LHX5	1.34017	1.51e-09	1.22e-07
ENSG00000187243.15	MAGED4B	1.34116	1.72e-07	1.39e-05
ENSG00000229415.8	SFTA3	1.34656	1.59e-05	0.00128663
ENSG00000138068.9	SULT6B1	1.34657	1.9e-05	0.00154282
ENSG00000158874.10	APOA2	1.34681	1.83e-11	1.48e-09
ENSG00000166589.11	CDH16	1.34814	1.85e-08	1.5e-06
ENSG00000170683.5	OR10A3	1.34955	7.9e-07	6.4e-05
ENSG00000183072.9	NKX2-5	1.35285	1.07e-16	8.65e-15
ENSG00000113905.4	HRG	1.35293	2.99e-07	2.42e-05
ENSG00000071991.7	CDH19	1.35541	1.74e-16	1.41e-14
ENSG00000182334.1	OR5P3	1.3594	0.000108	0.008788
ENSG00000144119.3	C1QL2	1.36379	8.25e-32	6.68e-30
ENSG00000168703.5	WFDC12	1.36444	8.65e-10	7.01e-08
ENSG00000172238.4	ATOH1	1.36846	0.000485	0.0393222
ENSG00000169605.5	GKN1	1.37102	6.68e-06	0.000541115
ENSG00000177468.6	OLIG3	1.37289	2.14e-05	0.00172974
ENSG00000176165.9	FOXG1	1.37292	9.89e-10	8.01e-08
ENSG00000164076.15	CAMKV	1.37493	3.14e-28	2.54e-26
ENSG00000237763.8	AMY1A	1.37554	9.63e-05	0.00779644
ENSG00000161850.2	KRT82	1.37683	7.7e-07	6.24e-05
ENSG00000274618.1	HIST1H4F	1.38266	6.68e-07	5.41e-05
ENSG00000163377.13	FAM19A4	1.38388	2.69e-26	2.18e-24
ENSG00000237521.2	OR7E24	1.385	0.000451	0.0365004
ENSG00000101958.12	GLRA2	1.38501	6.23e-16	5.05e-14
ENSG00000012504.12	NR1H4	1.38857	2.15e-05	0.00173907
ENSG00000171136.6	RLN3	1.39146	6.77e-07	5.48e-05
ENSG00000198049.6	AVPR1B	1.40313	6.53e-10	5.29e-08
ENSG00000203963.10	C1orf141	1.40688	3.63e-06	0.000293772
ENSG00000136535.13	TBR1	1.40861	1.58e-14	1.28e-12
ENSG00000181903.4	OR4C6	1.41227	3.5e-06	0.0002837
ENSG00000188729.5	OSTN	1.41236	2e-08	1.62e-06
ENSG00000175077.5	RTP1	1.41833	3.7e-07	3e-05
ENSG00000119913.4	TECTB	1.42009	2.38e-05	0.0019291
ENSG00000175868.12	CALCB	1.42521	1.02e-27	8.26e-26
ENSG00000090402.6	SI	1.42548	5.81e-05	0.00470217
ENSG00000170790.4	OR10A2	1.42824	0.000453	0.0367031
ENSG00000160994.3	CCDC105	1.42841	9.89e-05	0.0080118
ENSG00000075429.7	CACNG5	1.42847	2.25e-08	1.82e-06
ENSG00000101438.3	SLC32A1	1.42896	4.17e-08	3.38e-06
ENSG00000125888.13	BANF2	1.43179	3.11e-07	2.52e-05
ENSG00000204655.10	MOG	1.43231	2.94e-15	2.38e-13
ENSG00000230657.5	PRB4	1.43836	1.5e-05	0.00121575
ENSG00000187258.12	NPSR1	1.442	1.15e-05	0.000933719
ENSG00000205097.5	FRG2	1.44549	2.05e-05	0.0016572
ENSG00000154545.15	MAGED4	1.44751	7.37e-08	5.97e-06
ENSG00000226372.2	DCAF8L1	1.45219	0.000338	0.0273453
ENSG00000204610.11	TRIM15	1.45519	1.8e-15	1.46e-13
ENSG00000259571.1	BLID	1.4603	0.000345	0.0279219
ENSG00000101890.4	GUCY2F	1.46149	8.77e-08	7.1e-06
ENSG00000110148.8	CCKBR	1.4629	9.05e-19	7.33e-17
ENSG00000118245.2	TNP1	1.46677	0.000322	0.026055
ENSG00000203909.3	DPPA5	1.46789	0.000371	0.0300374
ENSG00000182261.3	NLRP10	1.46951	3.6e-09	2.92e-07
ENSG00000163825.3	RTP3	1.47363	3.83e-08	3.1e-06
ENSG00000164821.4	DEFA4	1.47378	5.07e-05	0.00410518
ENSG00000082556.9	OPRK1	1.47387	1.73e-30	1.4e-28
ENSG00000127318.9	IL22	1.48482	3.73e-05	0.00302273
ENSG00000275663.1	HIST1H4G	1.48634	0.000202	0.0163851
ENSG00000121351.6	IAPP	1.48866	0.000241	0.019548
ENSG00000139915.17	MDGA2	1.48943	1.19e-24	9.66e-23
ENSG00000151615.3	POU4F2	1.49308	1.07e-05	0.000868275
ENSG00000102021.9	LUZP4	1.49536	2.41e-07	1.95e-05
ENSG00000101812.11	H2BFM	1.49635	2.16e-05	0.00175014
ENSG00000221867.7	MAGEA3	1.49891	2.73e-08	2.21e-06
ENSG00000181355.19	OFCC1	1.00119	3.07e-13	2.49e-11
ENSG00000204033.8	LRIT2	1.00319	7.93e-09	6.42e-07
ENSG00000197416.4	FABP12	1.00376	0.000133	0.010759
ENSG00000168124.2	OR1F1	1.00587	4.56e-08	3.69e-06
ENSG00000142700.10	DMRTA2	1.00605	3.54e-24	2.87e-22
ENSG00000065371.16	ROPN1	1.01248	3.05e-38	2.47e-36
ENSG00000182793.9	GSTA5	1.01337	4.15e-11	3.36e-09
ENSG00000111700.11	SLCO1B3	1.0161	2.45e-05	0.00198453
ENSG00000151577.11	DRD3	1.01687	2.57e-07	2.08e-05
ENSG00000134438.9	RAX	1.01711	1.53e-12	1.24e-10
ENSG00000188425.3	NANOS2	1.01784	2.01e-07	1.63e-05
ENSG00000198173.4	FAM47C	1.01978	4.69e-09	3.8e-07
ENSG00000164399.4	IL3	1.02321	0.000141	0.0114421
ENSG00000178645.11	C10orf53	1.02502	0.000176	0.0142871
ENSG00000106410.13	NOBOX	1.02805	0.000444	0.0359523
ENSG00000188582.7	PAQR9	1.02908	1.9e-06	0.00015371
ENSG00000122585.6	NPY	1.02995	9.1e-11	7.37e-09
ENSG00000174358.14	SLC6A19	1.03113	4.83e-09	3.91e-07
ENSG00000140015.18	KCNH5	1.03431	2.05e-11	1.66e-09
ENSG00000168135.4	KCNJ4	1.03976	1.75e-16	1.42e-14
ENSG00000184108.6	TRIML1	1.04463	3.63e-06	0.00029371
ENSG00000151379.3	MSGN1	1.04542	1.98e-06	0.00016032
ENSG00000170516.15	COX7B2	1.05431	3.49e-05	0.00282907
ENSG00000203795.2	FAM24A	1.05918	0.000383	0.0310468
ENSG00000275722.3	LYZL6	1.06626	0.000433	0.0350855
ENSG00000186509.4	OR9Q1	1.06953	7.04e-06	0.000570036
ENSG00000131686.13	CA6	1.07629	2.63e-27	2.13e-25
ENSG00000148482.10	SLC39A12	1.07653	1.13e-34	9.18e-33
ENSG00000215397.3	SCRT2	1.07798	1.62e-06	0.000130835
ENSG00000205927.4	OLIG2	1.08132	2.9e-12	2.35e-10
ENSG00000158553.4	POM121L2	1.08622	2.4e-13	1.94e-11
ENSG00000197172.9	MAGEA6	1.08624	9.57e-09	7.75e-07
ENSG00000203877.6	RIPPLY2	1.08906	1.83e-11	1.48e-09
ENSG00000147183.8	CPXCR1	1.09263	0.000583	0.0472102
ENSG00000229544.8	NKX1-2	1.0994	3.59e-52	2.91e-50
ENSG00000168412.6	MTNR1A	1.09967	2.05e-13	1.66e-11
ENSG00000112115.5	IL17A	1.10118	1.89e-05	0.00152912
ENSG00000188581.8	KRTAP1-1	1.1019	1.65e-08	1.34e-06
ENSG00000106304.14	SPAM1	1.10885	0.000181	0.0146221
ENSG00000124233.11	SEMG1	1.11308	0.000251	0.0203477
ENSG00000204518.2	AADACL4	1.11675	4.75e-05	0.0038465
ENSG00000164651.15	SP8	1.11795	1.27e-06	0.00010264
ENSG00000106648.12	GALNTL5	1.12069	5.52e-06	0.000447154
ENSG00000173699.14	SPATA3	1.12236	1.13e-10	9.13e-09
ENSG00000205359.8	SLCO6A1	1.12272	1e-06	8.12e-05
ENSG00000096264.12	NCR2	1.13289	3.53e-13	2.86e-11
ENSG00000164113.9	ADAD1	1.13664	4.34e-06	0.00035148
ENSG00000147381.10	MAGEA4	1.14006	4.63e-09	3.75e-07
ENSG00000142511.4	GPR32	1.14311	0.000224	0.0181673
ENSG00000112494.8	UNC93A	1.14329	7.02e-21	5.69e-19
ENSG00000206072.11	SERPINB11	1.1488	0.000122	0.00987147
ENSG00000140522.10	RLBP1	1.14954	2.68e-24	2.17e-22
ENSG00000215148.6	PRSS41	1.15167	2.28e-10	1.85e-08
ENSG00000121335.11	PRB2	1.15661	1.67e-12	1.35e-10
ENSG00000168530.14	MYL1	1.16461	1.1e-05	0.00088911
ENSG00000173612.8	GPRC6A	1.168	2.47e-05	0.00199852
ENSG00000244094.1	SPRR2F	1.16994	3.89e-09	3.15e-07
ENSG00000183304.9	FAM9A	1.17603	6.06e-06	0.000490745
ENSG00000109272.3	PF4V1	1.18	2.12e-14	1.72e-12
ENSG00000182223.7	ZAR1	1.18664	3.36e-09	2.72e-07
ENSG00000170484.8	KRT74	1.18816	2.35e-13	1.9e-11
ENSG00000112333.10	NR2E1	1.19116	3.32e-29	2.69e-27
ENSG00000123569.8	H2BFWT	1.19184	7.39e-05	0.00598482
ENSG00000164794.7	KCNV1	1.1926	1.79e-13	1.45e-11
ENSG00000124260.10	MAGEA10	1.19575	5.07e-09	4.11e-07
ENSG00000129152.3	MYOD1	1.19615	3.41e-08	2.76e-06
ENSG00000185069.2	KRT76	1.19654	1.34e-05	0.00108666
ENSG00000133863.5	TEX15	1.19776	1e-16	8.14e-15
ENSG00000178522.13	AMBN	1.20118	1.74e-08	1.41e-06
ENSG00000204613.9	TRIM10	1.20903	1.72e-15	1.39e-13
ENSG00000091482.5	SMPX	1.2123	1.27e-26	1.03e-24
ENSG00000130383.7	FUT5	1.21624	8.12e-12	6.58e-10
ENSG00000169575.4	VPREB1	1.21852	8.15e-06	0.000659765
ENSG00000120054.10	CPN1	1.22422	1.93e-05	0.00156065
ENSG00000182898.3	TCHHL1	1.22711	1.73e-08	1.4e-06
ENSG00000134216.17	CHIA	1.22808	9.68e-17	7.84e-15
ENSG00000161849.3	KRT84	1.23526	3.17e-15	2.57e-13
ENSG00000146857.3	STRA8	1.23869	1.62e-22	1.31e-20
ENSG00000146399.1	TAAR1	1.23936	6.38e-05	0.00516639
ENSG00000123584.7	MAGEA9B	1.24099	0.000435	0.0352256
ENSG00000132297.10	HHLA1	1.24127	1.41e-09	1.14e-07
ENSG00000068985.4	PAGE1	1.24341	2.95e-05	0.00238966
ENSG00000136939.1	OR1L4	1.24765	8.32e-05	0.00674103
ENSG00000137090.10	DMRT1	1.25014	1.49e-27	1.21e-25
ENSG00000196805.7	SPRR2B	1.25124	0.000185	0.0149951
ENSG00000275126.1	HIST1H4L	1.25509	8.54e-08	6.92e-06
ENSG00000170423.11	KRT78	1.25915	4.01e-25	3.25e-23
ENSG00000196660.9	SLC30A10	1.26773	5.35e-29	4.33e-27
ENSG00000184502.3	GAST	1.27152	1.14e-07	9.26e-06
ENSG00000142698.13	C1orf94	1.27296	2.56e-12	2.07e-10
ENSG00000171209.3	CSN3	1.2743	6.9e-13	5.59e-11
ENSG00000187569.2	DPPA3	1.27743	3.11e-06	0.000252105
ENSG00000237412.5	PRSS56	1.2811	4.93e-11	3.99e-09
ENSG00000184148.3	SPRR4	1.28274	0.000197	0.0159204
ENSG00000180934.5	OR56A1	1.28923	0.000264	0.0214228
ENSG00000179751.6	SYCN	1.29817	1.81e-05	0.00146282
ENSG00000221937.4	TAS2R40	1.30066	2.96e-09	2.4e-07
ENSG00000148604.12	RGR	1.30107	2.37e-29	1.92e-27
ENSG00000163202.4	LCE3D	1.31544	5.98e-05	0.00483989
ENSG00000101200.5	AVP	1.31689	8.89e-07	7.2e-05
ENSG00000180475.4	OR10Q1	1.3193	5.33e-09	4.32e-07
ENSG00000150244.11	TRIM48	1.32342	5.95e-05	0.00481974
ENSG00000165556.9	CDX2	1.3236	1.04e-14	8.4e-13
ENSG00000131737.5	KRT34	1.32427	3.6e-12	2.92e-10
ENSG00000163530.4	DPPA2	1.33176	4.36e-05	0.00353034
ENSG00000212721.3	KRTAP4-11	1.33553	0.000231	0.0186957
ENSG00000152192.7	POU4F1	1.34523	6.1e-32	4.94e-30
ENSG00000166049.10	PASD1	1.34604	3.39e-06	0.000274657
ENSG00000136487.16	GH2	1.34991	5e-06	0.000405042
ENSG00000185087.10	FAM169B	1.35484	2.17e-09	1.76e-07
ENSG00000203690.10	TCP10	1.35714	2.55e-05	0.00206855
ENSG00000135222.6	CSN2	1.35972	7.2e-08	5.83e-06
ENSG00000182816.7	KRTAP13-2	1.36713	0.000442	0.0357736
ENSG00000169271.2	HSPB3	1.37795	1.28e-09	1.04e-07
ENSG00000177689.10	MAGEB10	1.37924	3.5e-05	0.00283332
ENSG00000205649.6	HTN3	1.38382	0.000107	0.00865733
ENSG00000133980.4	VRTN	1.38489	1.31e-14	1.06e-12
ENSG00000185176.11	AQP12B	1.38532	2.29e-06	0.000185289
ENSG00000258223.5	PRSS58	1.39633	4.27e-05	0.00345964
ENSG00000159516.8	SPRR2G	1.42166	2.31e-07	1.87e-05
ENSG00000090512.10	FETUB	1.42336	8.83e-25	7.15e-23
ENSG00000166118.6	SPATA19	1.43221	6.49e-05	0.00525363
ENSG00000174948.5	GPR149	1.43594	1.28e-06	0.000104082
ENSG00000154646.7	TMPRSS15	1.43808	6.25e-19	5.06e-17
ENSG00000142182.7	DNMT3L	1.43843	2.02e-10	1.64e-08
ENSG00000203785.7	SPRR2E	1.4403	1.56e-08	1.26e-06
ENSG00000251655.5	PRB1	1.44216	1.78e-06	0.000144278
ENSG00000106331.13	PAX4	1.44726	6.38e-06	0.000516937
ENSG00000170948.3	MBD3L1	1.4491	7.81e-06	0.000632485
ENSG00000164325.7	TMEM174	1.45111	9.6e-05	0.00777642
ENSG00000148704.11	VAX1	1.46156	2.53e-15	2.05e-13
ENSG00000206073.9	SERPINB4	1.47364	2.3e-18	1.86e-16
ENSG00000184814.5	PRR23B	1.47936	0.000215	0.017393
ENSG00000125255.6	SLC10A2	1.48187	8.2e-05	0.00664169
ENSG00000159527.3	PGLYRP3	1.49203	1.63e-18	1.32e-16
ENSG00000213921.6	LEUTX	1.49626	0.000187	0.015172
ENSG00000197938.4	OR5H2	1.52362	0.000502	0.0406899
ENSG00000109851.6	DBX1	1.52696	2.52e-06	0.000203909
ENSG00000149305.5	HTR3B	1.53178	2.44e-07	1.98e-05
ENSG00000197123.8	ZNF679	1.5324	6.97e-05	0.00564584
ENSG00000112116.9	IL17F	1.53654	4.23e-07	3.43e-05
ENSG00000165588.15	OTX2	1.55165	1.9e-08	1.54e-06
ENSG00000228836.7	CT45A5	1.55517	0.000506	0.0409594
ENSG00000115386.5	REG1A	1.56616	7.96e-07	6.45e-05
ENSG00000176256.9	HMGB4	1.57123	7.18e-05	0.0058141
ENSG00000120289.11	MAGEB4	1.57283	6.36e-27	5.15e-25
ENSG00000124610.4	HIST1H1A	1.5826	3.51e-19	2.84e-17
ENSG00000057149.13	SERPINB3	1.58724	4.77e-16	3.86e-14
ENSG00000187821.7	HELT	1.58906	5.04e-09	4.08e-07
ENSG00000146926.9	ASB10	1.59039	3.09e-08	2.5e-06
ENSG00000240871.4	KRTAP4-7	1.59299	4.62e-05	0.00374079
ENSG00000172772.3	OR10W1	1.59572	4.61e-05	0.00373801
ENSG00000164299.6	SPZ1	1.5999	6.06e-07	4.91e-05
ENSG00000118434.7	SPACA1	1.62562	0.000147	0.0119319
ENSG00000145309.5	CABS1	1.63442	0.000108	0.00876699
ENSG00000136352.16	NKX2-1	1.63492	3.05e-11	2.47e-09
ENSG00000188373.4	C10orf99	1.63565	6.84e-11	5.54e-09
ENSG00000101292.7	PROKR2	1.64123	1.35e-15	1.09e-13
ENSG00000138813.8	C4orf17	1.64221	6.36e-07	5.15e-05
ENSG00000171054.7	OR13H1	1.64471	0.000307	0.0248283
ENSG00000063515.2	GSC2	1.65267	1.23e-08	9.94e-07
ENSG00000165623.8	UCMA	1.65352	1.19e-08	9.63e-07
ENSG00000164256.8	PRDM9	1.66017	6.56e-09	5.31e-07
ENSG00000180053.7	NKX2-6	1.67383	9.79e-05	0.00793103
ENSG00000145192.11	AHSG	1.67591	5.2e-19	4.21e-17
ENSG00000148602.5	LRIT1	1.70905	6.43e-08	5.21e-06
ENSG00000166069.12	TMCO5A	1.7304	3.25e-09	2.63e-07
ENSG00000241794.1	SPRR2A	1.73136	5.25e-13	4.25e-11
ENSG00000196171.3	OR6K2	1.74189	0.000613	0.0496732
ENSG00000159248.4	GJD2	1.74998	4.32e-07	3.5e-05
ENSG00000172016.14	REG3A	1.75212	0.000194	0.0157454
ENSG00000167531.5	LALBA	1.77158	7.64e-14	6.19e-12
ENSG00000187714.6	SLC18A3	1.7796	4.23e-09	3.43e-07
ENSG00000178257.3	PRM3	1.78398	0.000123	0.00992447
ENSG00000008197.4	TFAP2D	1.80271	6.36e-06	0.000515058
ENSG00000136297.13	MMD2	1.81006	9.91e-10	8.03e-08
ENSG00000163216.6	SPRR2D	1.81343	7.09e-12	5.74e-10
ENSG00000109208.4	SMR3A	1.81515	1.35e-06	0.00010935
ENSG00000196767.6	POU3F4	1.83588	3.53e-08	2.86e-06
ENSG00000143032.7	BARHL2	1.84906	3.77e-16	3.05e-14
ENSG00000187173.3	LCE2A	1.88404	3.01e-05	0.00243983
ENSG00000198398.2	TMEM207	1.88676	0.000152	0.0123019
ENSG00000170777.10	TPD52L3	1.88834	1.68e-08	1.36e-06
ENSG00000257115.1	OR11H12	1.89403	0.000496	0.0401515
ENSG00000177414.12	UBE2U	1.92621	2.37e-14	1.92e-12
ENSG00000169327.4	OR5AU1	1.9282	3.48e-13	2.82e-11
ENSG00000166634.5	SERPINB12	1.92876	4.4e-15	3.56e-13
ENSG00000196224.7	KRTAP5-3	1.9318	2.82e-06	0.00022809
ENSG00000163982.5	OTOP1	1.93322	8.09e-10	6.55e-08
ENSG00000185966.3	LCE3E	1.93389	8.08e-05	0.00654595
ENSG00000163440.9	PDCL2	1.93444	4.43e-13	3.59e-11
ENSG00000126549.8	STATH	1.93649	9.46e-06	0.000766201
ENSG00000215343.6	ZNF705D	1.96282	0.000245	0.0198242
ENSG00000144015.4	TRIM43	1.99	1.41e-18	1.14e-16
ENSG00000204701.1	OR2J3	1.992	3.51e-06	0.000284002
ENSG00000170929.5	OR1M1	1.99639	1.38e-07	1.12e-05
ENSG00000105550.7	FGF21	2.01114	2.36e-20	1.91e-18
ENSG00000137251.14	TINAG	2.02357	2.6e-09	2.11e-07
ENSG00000214107.6	MAGEB1	2.02597	3.07e-23	2.49e-21
ENSG00000213218.8	CSH2	2.03005	1.53e-10	1.24e-08
ENSG00000168930.12	TRIM49	2.04293	4.81e-06	0.000389617
ENSG00000109132.6	PHOX2B	2.06248	1.17e-09	9.5e-08
ENSG00000170920.2	OR7G3	2.0662	0.000569	0.0460537
ENSG00000101323.4	HAO1	2.13505	3.12e-25	2.53e-23
ENSG00000139515.5	PDX1	2.18399	8.33e-20	6.75e-18
ENSG00000186795.1	KCNK18	2.20496	7.69e-05	0.00622615
ENSG00000112238.11	PRDM13	2.22933	4.15e-30	3.36e-28
ENSG00000181867.2	FTMT	2.25038	9.56e-21	7.74e-19
ENSG00000253117.4	OC90	2.27973	8.37e-05	0.00678359
ENSG00000168875.2	SOX14	2.28278	3.53e-11	2.86e-09
ENSG00000240386.3	LCE1F	2.30706	0.000164	0.0133124
ENSG00000186844.5	LCE1A	2.34483	0.00016	0.0129377
ENSG00000070748.16	CHAT	2.36731	9.51e-11	7.7e-09
ENSG00000221837.5	KRTAP10-9	2.38031	0.000419	0.0339394
ENSG00000186977.2	KRTAP19-5	2.39521	1.74e-05	0.00141328
ENSG00000164438.5	TLX3	2.4021	1.27e-27	1.03e-25
ENSG00000187772.6	LIN28B	2.40282	5.31e-21	4.3e-19
ENSG00000244025.3	KRTAP19-3	2.43363	5.51e-05	0.00446371
ENSG00000126550.7	HTN1	2.44835	4.56e-12	3.69e-10
ENSG00000184033.11	CTAG1B	2.51698	0.00011	0.00893176
ENSG00000123576.5	ESX1	2.55924	5.7e-17	4.62e-15
ENSG00000213022.5	KLK9	2.57726	3.88e-08	3.14e-06
ENSG00000268651.2	CTAG1A	2.5845	8.6e-06	0.000696477
ENSG00000132446.6	FTHL17	2.59697	2.64e-10	2.14e-08
ENSG00000184351.7	KRTAP19-1	2.64002	1.39e-06	0.000112928
ENSG00000215115.6	CXorf49	2.83733	2.06e-08	1.67e-06
ENSG00000236637.2	IFNA4	2.89671	1.24e-05	0.00100719
ENSG00000204703.4	OR2B3	3.00835	2.84e-05	0.00229729
ENSG00000150269.1	OR5M9	3.61056	0.000507	0.0410432
ENSG00000186803.3	IFNA10	3.63097	2.16e-09	1.75e-07
ENSG00000196661.3	OR8B3	3.95798	0.000536	0.0434155
