# Supplementary material for: Combined mRNAs and clinical factors model on predicting prognosis in patients with triple-negative breast cancer
Source: PLoS One. 2021 Dec 29;16(12):e0260811. doi: 10.1371/journal.pone.0260811 (PMC8716048; doi:10.1371/journal.pone.0260811)
Supplement: S3 Table — (XLSX) [file pone.0260811.s004.xlsx]

## Sheet: Sheet1
Symbol	Ensembl_ID	logFC	Pvalue	FDR
CST9	ENSG00000173335.4	-2.46055	1.07e-51	8.69e-50
SPAG11B	ENSG00000164871.16	-1.88204	4.65e-07	3.77e-05
CARTPT	ENSG00000164326.4	-1.55999	3.47e-16	2.81e-14
UMOD	ENSG00000169344.14	-1.42256	9.73e-29	7.88e-27
DEFB108B	ENSG00000184276.2	-1.08515	2.45e-06	0.000198326
PRTN3	ENSG00000196415.8	-1.03612	1.26e-16	1.02e-14
MAG	ENSG00000105695.13	-1.35968	2.4e-25	1.94e-23
IL9	ENSG00000145839.1	-1.35859	1.93e-05	0.00156015
TAC1	ENSG00000006128.10	-1.35593	9.31e-16	7.54e-14
RHAG	ENSG00000112077.14	-1.29794	8.43e-08	6.83e-06
TCF21	ENSG00000118526.6	-1.23302	2.6e-06	0.000210198
IL25	ENSG00000166090.8	-1.22624	1.39e-05	0.00112926
PIP	ENSG00000159763.3	-1.21029	6.65e-21	5.39e-19
CPLX2	ENSG00000145920.13	-1.20504	1.06e-05	0.000854638
SLC30A8	ENSG00000164756.11	-1.20496	3.72e-26	3.01e-24
TTR	ENSG00000118271.8	-1.20262	8e-06	0.000647983
MRGPRX2	ENSG00000183695.2	-1.20027	0.000146	0.011812
IFNW1	ENSG00000177047.6	-1.19189	0.000191	0.015475
CEACAM5	ENSG00000105388.13	-1.1823	2.91e-25	2.36e-23
FOXN1	ENSG00000109101.6	-1.17585	3.11e-15	2.52e-13
DHRS2	ENSG00000100867.13	-1.17028	1.35e-24	1.09e-22
AZU1	ENSG00000172232.8	-1.16105	2.51e-15	2.03e-13
IL19	ENSG00000142224.14	-1.15508	8.8e-09	7.13e-07
FGB	ENSG00000171564.10	-1.15504	5.46e-06	0.000442374
IL4	ENSG00000113520.9	-1.14826	7.01e-07	5.68e-05
MYL7	ENSG00000106631.7	-1.14243	1.17e-06	9.49e-05
LGALS9B	ENSG00000170298.14	-1.14204	6.65e-09	5.39e-07
TYR	ENSG00000077498.8	-1.13559	1.3e-06	0.0001049
AMBP	ENSG00000106927.10	-1.1257	1.03e-23	8.34e-22
PLA2G2C	ENSG00000187980.6	-1.12451	1.36e-10	1.1e-08
MS4A2	ENSG00000149534.7	-1.11296	3.2e-20	2.59e-18
GATA1	ENSG00000102145.12	-1.11289	1.63e-09	1.32e-07
FGG	ENSG00000171557.15	-1.10273	5.01e-05	0.0040563
ZBTB16	ENSG00000109906.12	-1.09971	2.07e-15	1.68e-13
FOXJ1	ENSG00000129654.7	-1.09561	2.4e-10	1.94e-08
KLK3	ENSG00000142515.13	-1.09188	6.16e-08	4.99e-06
SLC7A2	ENSG00000003989.15	-1.08612	3.38e-53	2.74e-51
MS4A3	ENSG00000149516.12	-1.0844	4.61e-05	0.00373261
PLA2G4F	ENSG00000168907.12	-1.07845	1.54e-18	1.25e-16
GNG13	ENSG00000127588.4	-1.07452	2.09e-10	1.69e-08
HPX	ENSG00000110169.9	-1.06616	1.85e-37	1.5e-35
FGF10	ENSG00000070193.4	-1.05837	8.22e-18	6.66e-16
ELANE	ENSG00000197561.5	-1.05779	1.28e-05	0.00103714
FGA	ENSG00000171560.13	-1.04513	6.16e-05	0.00499287
ESR1	ENSG00000091831.20	-1.04256	3.74e-73	3.03e-71
F7	ENSG00000057593.12	-1.03883	2.4e-32	1.94e-30
RET	ENSG00000165731.16	-1.03729	7.1e-38	5.75e-36
THPO	ENSG00000090534.16	-1.02701	2.51e-42	2.03e-40
TPO	ENSG00000115705.19	-1.02434	4.35e-19	3.52e-17
SERPINA5	ENSG00000188488.12	-1.02174	1.01e-23	8.21e-22
GATA3	ENSG00000107485.14	-1.0207	3.21e-42	2.6e-40
PGC	ENSG00000096088.15	-1.01049	2.74e-05	0.00221636
PYDC1	ENSG00000169900.6	-1.00866	2.32e-06	0.000187634
BPIFA1	ENSG00000198183.10	-1.00471	0.000507	0.0410783
S100B	ENSG00000160307.8	1.00012	5.53e-26	4.48e-24
COCH	ENSG00000100473.14	1.00435	3.11e-17	2.52e-15
CCL24	ENSG00000106178.5	1.0054	2.12e-11	1.72e-09
OLFM4	ENSG00000102837.6	1.00587	1.22e-09	9.92e-08
GPR151	ENSG00000173250.2	1.00816	0.000501	0.0405749
CHST4	ENSG00000140835.9	1.01069	5.67e-21	4.59e-19
KIR3DL1	ENSG00000167633.15	1.01268	4.14e-05	0.00335115
ITLN1	ENSG00000179914.4	1.01595	3.16e-09	2.56e-07
ORM2	ENSG00000228278.3	1.01691	1.17e-09	9.45e-08
IFNE	ENSG00000184995.7	1.02248	2.48e-05	0.00200526
FOXC1	ENSG00000054598.6	1.02263	1.31e-45	1.06e-43
KIR2DL4	ENSG00000189013.13	1.02397	3.53e-09	2.86e-07
SFRP1	ENSG00000104332.10	1.02553	1.41e-39	1.14e-37
SERPINB10	ENSG00000242550.4	1.02746	7.04e-07	5.7e-05
SOX11	ENSG00000176887.6	1.02826	4.05e-26	3.28e-24
ULBP3	ENSG00000131019.9	1.031	3.95e-41	3.2e-39
MYL2	ENSG00000111245.13	1.0315	3.85e-05	0.00312221
SOX6	ENSG00000110693.14	1.0327	3.93e-22	3.18e-20
EDN3	ENSG00000124205.14	1.03326	1.46e-06	0.00011796
F11	ENSG00000088926.12	1.03347	0.000253	0.0204579
TDGF1	ENSG00000241186.6	1.03515	3.17e-11	2.57e-09
MARCO	ENSG00000019169.10	1.03913	4.07e-27	3.3e-25
PTX3	ENSG00000163661.3	1.03992	2.72e-28	2.2e-26
S100A7	ENSG00000143556.7	1.03998	9.94e-08	8.05e-06
PLA2G4E	ENSG00000188089.12	1.04137	7.69e-10	6.23e-08
CXCL6	ENSG00000124875.8	1.0486	4.88e-24	3.95e-22
HIST1H4A	ENSG00000278637.1	1.05065	6.57e-05	0.00532414
BARX1	ENSG00000131668.12	1.05079	1.74e-12	1.41e-10
MMP12	ENSG00000262406.2	1.05352	4.07e-25	3.3e-23
CXCL1	ENSG00000163739.4	1.05781	3.27e-28	2.65e-26
CLC	ENSG00000105205.6	1.06095	0.000117	0.00949709
PRG2	ENSG00000186652.8	1.0612	5.07e-10	4.11e-08
LY6D	ENSG00000167656.4	1.06192	5.21e-18	4.22e-16
CXCL5	ENSG00000163735.6	1.06274	4.16e-34	3.37e-32
CLDN10	ENSG00000134873.8	1.06615	5.89e-10	4.77e-08
SHC4	ENSG00000185634.10	1.07121	3.35e-24	2.71e-22
HMSD	ENSG00000221887.5	1.07205	6.91e-18	5.6e-16
GAL	ENSG00000069482.6	1.07595	4.32e-37	3.5e-35
KLK5	ENSG00000167754.11	1.07783	2.22e-13	1.8e-11
IFNB1	ENSG00000171855.6	1.08444	6.09e-05	0.0049313
PSMA8	ENSG00000154611.13	1.08573	2.92e-05	0.00236593
GGT2	ENSG00000133475.15	1.08962	7.67e-08	6.21e-06
CEACAM8	ENSG00000124469.9	1.09109	0.000355	0.0287488
BTN1A1	ENSG00000124557.11	1.09235	2.4e-18	1.94e-16
CFHR4	ENSG00000134365.11	1.09804	0.00022	0.0178191
CAPZA3	ENSG00000177938.4	1.0994	9.94e-05	0.00805418
RAET1L	ENSG00000155918.6	1.10461	1.37e-25	1.11e-23
KIR2DL1	ENSG00000125498.18	1.10564	8.24e-06	0.000667279
KLK7	ENSG00000169035.10	1.10607	7.65e-12	6.2e-10
DNTT	ENSG00000107447.6	1.11263	0.000367	0.0297307
CR2	ENSG00000117322.15	1.12198	9.56e-18	7.74e-16
CCL1	ENSG00000108702.3	1.12248	1.4e-08	1.13e-06
LMO1	ENSG00000166407.12	1.13938	2.11e-10	1.71e-08
KRT16	ENSG00000186832.7	1.14433	8.49e-34	6.88e-32
S100A12	ENSG00000163221.8	1.14972	2.16e-11	1.75e-09
CALCA	ENSG00000110680.11	1.16149	3.43e-08	2.78e-06
CCL7	ENSG00000108688.10	1.16806	2.35e-14	1.9e-12
DSG1	ENSG00000134760.5	1.16835	5.14e-13	4.16e-11
CD5L	ENSG00000073754.5	1.16886	1.73e-07	1.4e-05
FOLR3	ENSG00000110203.7	1.16941	1.42e-08	1.15e-06
CLDN6	ENSG00000184697.6	1.17075	3.6e-20	2.92e-18
PF4	ENSG00000163737.3	1.1798	2.48e-08	2.01e-06
KRT6A	ENSG00000205420.9	1.18573	4.73e-22	3.83e-20
CLDN16	ENSG00000113946.3	1.18778	3.63e-22	2.94e-20
DEFB134	ENSG00000205882.7	1.19012	0.000116	0.00937345
PPBP	ENSG00000163736.3	1.19036	2.79e-10	2.26e-08
BPI	ENSG00000101425.11	1.19155	1.48e-23	1.2e-21
CLEC4D	ENSG00000166527.6	1.20421	2.23e-26	1.81e-24
PI3	ENSG00000124102.4	1.20715	1.48e-27	1.2e-25
CSF2	ENSG00000164400.5	1.21081	2.44e-16	1.98e-14
CLEC6A	ENSG00000205846.3	1.21333	8.32e-11	6.74e-09
FZD9	ENSG00000188763.4	1.22042	1.12e-38	9.04e-37
KIR3DL3	ENSG00000242019.1	1.22445	0.000156	0.0126138
CFHR1	ENSG00000244414.5	1.22604	4.32e-06	0.000350066
PRSS3	ENSG00000010438.15	1.22884	2.96e-24	2.4e-22
IL21	ENSG00000138684.6	1.23034	3.88e-09	3.14e-07
ABCA13	ENSG00000179869.13	1.24119	6.28e-33	5.09e-31
ZP4	ENSG00000116996.8	1.26715	4.12e-07	3.34e-05
APOA2	ENSG00000158874.10	1.34681	1.83e-11	1.48e-09
NKX2-5	ENSG00000183072.9	1.35285	1.07e-16	8.65e-15
HRG	ENSG00000113905.4	1.35293	2.99e-07	2.42e-05
NR1H4	ENSG00000012504.12	1.38857	2.15e-05	0.00173907
MOG	ENSG00000204655.10	1.43231	2.94e-15	2.38e-13
TRIM15	ENSG00000204610.11	1.45519	1.8e-15	1.46e-13
NLRP10	ENSG00000182261.3	1.46951	3.6e-09	2.92e-07
DEFA4	ENSG00000164821.4	1.47378	5.07e-05	0.00410518
OPRK1	ENSG00000082556.9	1.47387	1.73e-30	1.4e-28
POU4F2	ENSG00000151615.3	1.49308	1.07e-05	0.000868275
IL3	ENSG00000164399.4	1.02321	0.000141	0.0114421
IL17A	ENSG00000112115.5	1.10118	1.89e-05	0.00152912
SEMG1	ENSG00000124233.11	1.11308	0.000251	0.0203477
NCR2	ENSG00000096264.12	1.13289	3.53e-13	2.86e-11
GPR32	ENSG00000142511.4	1.14311	0.000224	0.0181673
PF4V1	ENSG00000109272.3	1.18	2.12e-14	1.72e-12
TRIM10	ENSG00000204613.9	1.20903	1.72e-15	1.39e-13
VPREB1	ENSG00000169575.4	1.21852	8.15e-06	0.000659765
CPN1	ENSG00000120054.10	1.22422	1.93e-05	0.00156065
CHIA	ENSG00000134216.17	1.22808	9.68e-17	7.84e-15
POU4F1	ENSG00000152192.7	1.34523	6.1e-32	4.94e-30
HTN3	ENSG00000205649.6	1.38382	0.000107	0.00865733
SERPINB4	ENSG00000206073.9	1.47364	2.3e-18	1.86e-16
REG1A	ENSG00000115386.5	1.56616	7.96e-07	6.45e-05
SERPINB3	ENSG00000057149.13	1.58724	4.77e-16	3.86e-14
AHSG	ENSG00000145192.11	1.67591	5.2e-19	4.21e-17
REG3A	ENSG00000172016.14	1.75212	0.000194	0.0157454
OTOP1	ENSG00000163982.5	1.93322	8.09e-10	6.55e-08
TINAG	ENSG00000137251.14	2.02357	2.6e-09	2.11e-07
HTN1	ENSG00000126550.7	2.44835	4.56e-12	3.69e-10
IFNA4	ENSG00000236637.2	2.89671	1.24e-05	0.00100719
IFNA10	ENSG00000186803.3	3.63097	2.16e-09	1.75e-07
