# Supplementary material for: Combined mRNAs and clinical factors model on predicting prognosis in patients with triple-negative breast cancer
Source: PLoS One. 2021 Dec 29;16(12):e0260811. doi: 10.1371/journal.pone.0260811 (PMC8716048; doi:10.1371/journal.pone.0260811)
Supplement: S4 Table — (XLSX) [file pone.0260811.s005.xlsx]

## Sheet: unicox-infor-sig
Symbol	coef	HR	p
HTN3	0.116	1.12	0.0003
COCH	-0.163	0.849	0.000315
CHST4	-0.0843	0.919	0.00085
S100B	-0.094	0.91	0.0065
CST9	-0.0392	0.962	0.0065
SFRP1	-0.0899	0.914	0.0085
TDGF1	-0.0722	0.93	0.009
CXCL6	-0.0528	0.949	0.0095
IFNE	-0.0534	0.948	0.0115
MYL7	-0.0432	0.958	0.013
EDN3	-0.0423	0.959	0.013
SOX11	0.0911	1.1	0.013
BPI	-0.0759	0.927	0.0135
PRSS3	-0.0561	0.945	0.0145
PSMA8	-0.0494	0.952	0.017
CR2	-0.0534	0.948	0.023
PRG2	-0.0527	0.949	0.0235
LMO1	0.0468	1.05	0.0385
CCL1	-0.0365	0.964	0.0395
FOLR3	-0.0406	0.96	0.043
