# Supplementary material for: Combined mRNAs and clinical factors model on predicting prognosis in patients with triple-negative breast cancer
Source: PLoS One. 2021 Dec 29;16(12):e0260811. doi: 10.1371/journal.pone.0260811 (PMC8716048; doi:10.1371/journal.pone.0260811)
Supplement: S5 Table — (XLSX) [file pone.0260811.s006.xlsx]

## Sheet: multi-cox-infor
Symbol	coef	HR	95%CI	Pr(>|z|)
COCH	-0.213239	0.807963	0.730-0.894	3.53e-05
CHST4	-0.064085	0.937926	0.882-0.998	0.042439
LMO1	0.070617	1.07317	1.016-1.133	0.010929
CST9	-0.051426	0.949874	0.913-0.989	0.011472
SOX11	0.103669	1.10923	1.001-1.230	0.049908
HTN3	0.123933	1.13194	1.055-1.214	0.000519
TDGF1	-0.098054	0.9066	0.842-0.976	0.009477
